# Supplementary material for: An Efficient Model for a Vast Number of Bird Species Identification Based on Acoustic Features
Source: Animals (Basel). 2022 Sep 15;12(18):2434. doi: 10.3390/ani12182434 (PMC9495150; doi:10.3390/ani12182434)
Supplement: Supplementary file 1 [file animals-12-02434-s001.zip]

Archive with 1 entries (1 files):
- animals-1874780-supplementary.csv
