# Supplementary material for: An Efficient Model for a Vast Number of Bird Species Identification Based on Acoustic Features
Source: Animals (Basel). 2022 Sep 15;12(18):2434. doi: 10.3390/ani12182434 (PMC9495150; doi:10.3390/ani12182434)
Supplement: Supplementary file 1 [file animals-12-02434-s001.zip › animals-1874780-supplementary.csv]

rating	playback_used	ebird_code	channels	date	pitch	duration	filename	speed	species	number_of_notes	title	secondary_labels	bird_seen	sci_name	location	latitude	sampling_rate	type	elevation	description	bitrate_of_mp3	file_type	volume	background	xc_id	url	country	author	primary_label	longitude	length	time	recordist	license
3.5	no	aldfly	1 (mono)	2013-5-25	Not specified	25	XC134874.wav	Not specified	Alder Flycatcher	Not specified	XC134874 Alder Flycatcher (Empidonax alnorum)	['Empidonax minimus_Least Flycatcher', 'Leiothlypis peregrina_Tennessee Warbler', 'Dumetella carolinensis_Gray Catbird', 'Spizella pusilla_Field Sparrow']	yes	Empidonax alnorum	Grey Cloud Dunes SNA, Washington, Minnesota	44.793	48000 (Hz)	call	220 m	Two short segments of fairly quiet *pip* calls (at 0:01.2, 0:07.5, etc) from a migrant bird foraging in scrub at edge of the prairie. Also a more emphatic call at the end of the first segment (0:18.6) as it was taking flight. Recorded with homemade parabolic reflector.	192000 (bps)	mp3	Not specified	American Yellow Warbler (Setophaga aestiva); Least Flycatcher (Empidonax minimus); Tennessee Warbler (Leiothlypis peregrina); Grey Catbird (Dumetella carolinensis); Field Sparrow (Spizella pusilla)	134874	https://www.xeno-canto.org/134874	United States	Jonathon Jongsma	Empidonax alnorum_Alder Flycatcher	-92.962	Not specified	8:00	Jonathon Jongsma	Creative Commons Attribution-ShareAlike 3.0
4	no	aldfly	2 (stereo)	2013-5-27	both	36	XC135454.wav	both	Alder Flycatcher	1月3日	XC135454 Alder Flycatcher (Empidonax alnorum)	[]	yes	Empidonax alnorum	Carver's Gap Parking area, Roan Mountain State Park, North Carolina	36.1065	44100 (Hz)	call, song	1700 m	At least three birds seen here moving around some stunted alders and Fraser Firs. img:http://www.flickr.com/photos/madbirder/8884100252/in/photostream/	128000 (bps)	mp3	level		135454	https://www.xeno-canto.org/135454	United States	Mike Nelson	Empidonax alnorum_Alder Flycatcher	-82.1106	0-3(s)	8:30	Mike Nelson	Creative Commons Attribution-NonCommercial-ShareAlike 3.0
4	no	aldfly	2 (stereo)	2013-5-27	both	39	XC135455.wav	both	Alder Flycatcher	1月3日	XC135455 Alder Flycatcher (Empidonax alnorum)	[]	yes	Empidonax alnorum	Carver's Gap Parking area, Roan Mountain State Park, North Carolina	36.1065	44100 (Hz)	call, song	1700 m	At least three birds seen chasing each other around stunted alders and Fraser Firs. img:http://www.flickr.com/photos/madbirder/8884100252/in/photostream/	128000 (bps)	mp3	level		135455	https://www.xeno-canto.org/135455	United States	Mike Nelson	Empidonax alnorum_Alder Flycatcher	-82.1106	0-3(s)	8:30	Mike Nelson	Creative Commons Attribution-NonCommercial-ShareAlike 3.0
3.5	no	aldfly	2 (stereo)	2013-5-27	both	33	XC135456.wav	both	Alder Flycatcher	1月3日	XC135456 Alder Flycatcher (Empidonax alnorum)	['Dumetella carolinensis_Gray Catbird', 'Bombycilla cedrorum_Cedar Waxwing']	yes	Empidonax alnorum	Carver's Gap Parking area, Roan Mountain State Park, North Carolina	36.1065	44100 (Hz)	call, song	1700 m	img:http://www.flickr.com/photos/madbirder/8884100252/in/photostream/	128000 (bps)	mp3	level	Grey Catbird (Dumetella carolinensis); Cedar Waxwing (Bombycilla cedrorum)	135456	https://www.xeno-canto.org/135456	United States	Mike Nelson	Empidonax alnorum_Alder Flycatcher	-82.1106	0-3(s)	8:30	Mike Nelson	Creative Commons Attribution-NonCommercial-ShareAlike 3.0
4	no	aldfly	2 (stereo)	2013-5-27	both	36	XC135457.wav	level	Alder Flycatcher	1月3日	XC135457 Alder Flycatcher (Empidonax alnorum)	[]	yes	Empidonax alnorum	Carver's Gap Parking area, Roan Mountain State Park, North Carolina	36.1065	44100 (Hz)	call, song	1700 m	img:http://www.flickr.com/photos/madbirder/8884100252/in/photostream/	128000 (bps)	mp3	level		135457	https://www.xeno-canto.org/135457	United States	Mike Nelson	Empidonax alnorum_Alder Flycatcher	-82.1106	0-3(s)	8:30	Mike Nelson	Creative Commons Attribution-NonCommercial-ShareAlike 3.0
4	no	aldfly	2 (stereo)	2013-5-27	Not specified	7	XC135459.wav	Not specified	Alder Flycatcher	Not specified	XC135459 Alder Flycatcher (Empidonax alnorum)	[]	yes	Empidonax alnorum	Carver's Gap Parking area, Roan Mountain State Park, North Carolina	36.1065	44100 (Hz)	call, song	1700 m	img:http://www.flickr.com/photos/madbirder/8884102384/	128000 (bps)	mp3	Not specified		135459	https://www.xeno-canto.org/135459	United States	Mike Nelson	Empidonax alnorum_Alder Flycatcher	-82.1106	Not specified	8:30	Mike Nelson	Creative Commons Attribution-NonCommercial-ShareAlike 3.0
4	no	aldfly	2 (stereo)	2013-5-27	Not specified	45	XC135460.wav	Not specified	Alder Flycatcher	Not specified	XC135460 Alder Flycatcher (Empidonax alnorum)	[]	yes	Empidonax alnorum	Carver's Gap Parking area, Roan Mountain State Park, North Carolina	36.1065	44100 (Hz)	call, song	1700 m	img:http://www.flickr.com/photos/madbirder/8884102384/	128000 (bps)	mp3	Not specified		135460	https://www.xeno-canto.org/135460	United States	Mike Nelson	Empidonax alnorum_Alder Flycatcher	-82.1106	Not specified	10:00	Mike Nelson	Creative Commons Attribution-NonCommercial-ShareAlike 3.0
3.5	no	aldfly	2 (stereo)	2013-5-30	increasing	71	XC135883.wav	level	Alder Flycatcher	1月3日	XC135883 Alder Flycatcher (Empidonax alnorum)	['Geothlypis trichas_Common Yellowthroat', 'Dumetella carolinensis_Gray Catbird', 'Vireo olivaceus_Red-eyed Vireo', 'Troglodytes aedon_House Wren']	yes	Empidonax alnorum	Scales, near Wilson Creek, Grayson, Virginia	36.65	44100 (Hz)	song	1400 m	Habitat:open canopy, wet meadow/shrub bog, bird singing from perch in medium height tree	320000 (bps)	mp3	increasing	Common Yellowthroat (Geothlypis trichas); Grey Catbird (Dumetella carolinensis); Red-eyed Vireo (Vireo olivaceus); House Wren (Troglodytes aedon)	135883	https://www.xeno-canto.org/135883	United States	Guy McGrane	Empidonax alnorum_Alder Flycatcher	-81.4814	0-3(s)	10:30	Guy McGrane	Creative Commons Attribution-NonCommercial-ShareAlike 3.0
4	no	aldfly	2 (stereo)	2013-6-2	both	26	XC137570.wav	accelerating	Alder Flycatcher	4月6日	XC137570 Alder Flycatcher (Empidonax alnorum)	[]	yes	Empidonax alnorum	Parc national des Hautes-Gorges-de-la-Rivi猫re-Malbaie, Charlevoix-Est, Qu茅bec	47.8534	44100 (Hz)	alarm call, song	220 m	Adult singing from the top of an alder, then giving an alarm call and flying away. Another silent individual was present but stayed hidden. Habitat: small marsh, shrubland and mature mixed forest.	128000 (bps)	mp3	level		137570	https://www.xeno-canto.org/137570	Canada	Martin St-Michel	Empidonax alnorum_Alder Flycatcher	-70.42	0-3(s)	7:03	Martin St-Michel	Creative Commons Attribution-NonCommercial-ShareAlike 3.0
3.5	no	aldfly	1 (mono)	2013-6-16	Not specified	54	XC138639.wav	Not specified	Alder Flycatcher	Not specified	XC138639 Alder Flycatcher (Empidonax alnorum)	['Setophaga virens_Black-throated Green Warbler', 'Turdus migratorius_American Robin', 'Setophaga ruticilla_American Redstart']	yes	Empidonax alnorum	Gooseberry Falls State Park, Lake, Minnesota	47.1406	48000 (Hz)	call	220 m	Call/song consisting of just the last portion of the typical song. Foraging in wet alder/willow thicket. Quite a bit of noise from nearby highway, High-pass filter below 2kHz. Recorded with Olympus LS-10S and Sennheiser ME66.	192000 (bps)	mp3	Not specified	Black-throated Green Warbler (Setophaga virens); American Robin (Turdus migratorius); American Redstart (Setophaga ruticilla)	138639	https://www.xeno-canto.org/138639	United States	Jonathon Jongsma	Empidonax alnorum_Alder Flycatcher	-91.4698	Not specified	6:24	Jonathon Jongsma	Creative Commons Attribution-ShareAlike 3.0
4.5	no	aldfly	1 (mono)	2013-6-23	Not specified	269	XC139577.wav	Not specified	Alder Flycatcher	Not specified	XC139577 Alder Flycatcher (Empidonax alnorum)	['Geothlypis trichas_Common Yellowthroat', 'Corvus brachyrhynchos_American Crow', 'Melospiza melodia_Song Sparrow', 'Gavia immer_Common Loon']	yes	Empidonax alnorum	Big Bay State Park, Ashland, Wisconsin	46.8107	48000 (Hz)	song	190 m	Singing from alder thicket at the edge of lagoon. Foggy and cool. Recorded with homemade parabolic reflector and Olympus LS-10S.	192000 (bps)	mp3	Not specified	Common Yellowthroat (Geothlypis trichas); American Crow (Corvus brachyrhynchos); Song Sparrow (Melospiza melodia); Common Loon (Gavia immer)	139577	https://www.xeno-canto.org/139577	United States	Jonathon Jongsma	Empidonax alnorum_Alder Flycatcher	-90.6776	Not specified	6:57	Jonathon Jongsma	Creative Commons Attribution-ShareAlike 3.0
3.5	no	aldfly	2 (stereo)	2013-6-25	both	31	XC140298.wav	level	Alder Flycatcher	1月3日	XC140298 Alder Flycatcher (Empidonax alnorum)	['Parkesia noveboracensis_Northern Waterthrush', 'Agelaius phoeniceus_Red-winged Blackbird', 'Melospiza melodia_Song Sparrow', 'Setophaga ruticilla_American Redstart']	yes	Empidonax alnorum	Wilkin's Regional Park, Prince George, British Columbia	53.95	44100 (Hz)	male, song	588 m	- three songs by single adult male. - sound editing in Audacity consisted mostly of a high pass filter with a 6dB rolloff below 1000 Hz, and a low pass filter with a 6dB rolloff above 8000 Hz and subsequent amplification (no clipping allowed); any removal of extraneous noise done by silencing rather than cutting to preserve song interval. - bird singing from atop an alder along south bank of the …	128000 (bps)	mp3	both	Northern Waterthrush (Parkesia noveboracensis); Red-winged Blackbird (Agelaius phoeniceus); Song Sparrow (Melospiza melodia); American Redstart (Setophaga ruticilla)	140298	https://www.xeno-canto.org/140298	Canada	Jack Bowling	Empidonax alnorum_Alder Flycatcher	-122.9437	0-3(s)	14:00	Jack Bowling	Creative Commons Attribution-NonCommercial-ShareAlike 3.0
5	no	aldfly	2 (stereo)	2008-7-2	Not specified	19	XC142065.wav	Not specified	Alder Flycatcher	Not specified	XC142065 Alder Flycatcher (Empidonax alnorum)	[]	yes	Empidonax alnorum	Searsport, ME	44.4584	44100 (Hz)	call	10 m		128000 (bps)	mp3	Not specified		142065	https://www.xeno-canto.org/142065	United States	Paul Driver	Empidonax alnorum_Alder Flycatcher	-68.9242	Not specified	6:00	Paul Driver	Creative Commons Attribution-NonCommercial-ShareAlike 3.0
4	no	aldfly	2 (stereo)	2010-7-6	Not specified	9	XC142066.wav	Not specified	Alder Flycatcher	Not specified	XC142066 Alder Flycatcher (Empidonax alnorum)	[]	yes	Empidonax alnorum	Seawall, ME	44.228	44100 (Hz)	call	0 m		128000 (bps)	mp3	Not specified		142066	https://www.xeno-canto.org/142066	United States	Paul Driver	Empidonax alnorum_Alder Flycatcher	-68.312	Not specified	6:00	Paul Driver	Creative Commons Attribution-NonCommercial-ShareAlike 3.0
4	no	aldfly	2 (stereo)	2010-7-6	Not specified	29	XC142067.wav	Not specified	Alder Flycatcher	Not specified	XC142067 Alder Flycatcher (Empidonax alnorum)	[]	yes	Empidonax alnorum	Seawall, ME	44.228	44100 (Hz)	call	0 m		128000 (bps)	mp3	Not specified		142067	https://www.xeno-canto.org/142067	United States	Paul Driver	Empidonax alnorum_Alder Flycatcher	-68.312	Not specified	6:00	Paul Driver	Creative Commons Attribution-NonCommercial-ShareAlike 3.0
4	no	aldfly	2 (stereo)	2010-7-6	Not specified	13	XC142068.wav	Not specified	Alder Flycatcher	Not specified	XC142068 Alder Flycatcher (Empidonax alnorum)	[]	yes	Empidonax alnorum	Seal Cove, Maine	44.257	44100 (Hz)	call, song	0 m		128000 (bps)	mp3	Not specified		142068	https://www.xeno-canto.org/142068	United States	Paul Driver	Empidonax alnorum_Alder Flycatcher	-68.389	Not specified	5:30	Paul Driver	Creative Commons Attribution-NonCommercial-ShareAlike 3.0
4	no	aldfly	2 (stereo)	2010-7-16	Not specified	16	XC142329.wav	Not specified	Alder Flycatcher	Not specified	XC142329 Alder Flycatcher (Empidonax alnorum)	[]	yes	Empidonax alnorum	Seawall, ME	44.228	44100 (Hz)	call	0 m		128000 (bps)	mp3	Not specified		142329	https://www.xeno-canto.org/142329	United States	Paul Driver	Empidonax alnorum_Alder Flycatcher	-68.312	Not specified	7:30	Paul Driver	Creative Commons Attribution-NonCommercial-ShareAlike 3.0
4.5	no	aldfly	2 (stereo)	2013-7-18	Not specified	315	XC144672.wav	Not specified	Alder Flycatcher	Not specified	XC144672 Alder Flycatcher (Empidonax alnorum)	['Leiothlypis peregrina_Tennessee Warbler']	yes	Empidonax alnorum	Seal Cove, Maine	44.257	44100 (Hz)	call	0 m	various calls, including "complex" calls, possibly serving a song function	128000 (bps)	mp3	Not specified	Tennessee Warbler (Leiothlypis peregrina)	144672	https://www.xeno-canto.org/144672	United States	Paul Driver	Empidonax alnorum_Alder Flycatcher	-68.389	Not specified	6:50	Paul Driver	Creative Commons Attribution-NonCommercial-ShareAlike 3.0
4	no	aldfly	2 (stereo)	2013-7-16	Not specified	46	XC144674.wav	Not specified	Alder Flycatcher	Not specified	XC144674 Alder Flycatcher (Empidonax alnorum)	[]	yes	Empidonax alnorum	Seawall, ME	44.228	44100 (Hz)	"weeoo" call	0 m		128000 (bps)	mp3	Not specified		144674	https://www.xeno-canto.org/144674	United States	Paul Driver	Empidonax alnorum_Alder Flycatcher	-68.312	Not specified	6:20	Paul Driver	Creative Commons Attribution-NonCommercial-ShareAlike 3.0
5	no	aldfly	2 (stereo)	2013-7-18	Not specified	84	XC144675.wav	Not specified	Alder Flycatcher	Not specified	XC144675 Alder Flycatcher (Empidonax alnorum)	[]	yes	Empidonax alnorum	Seawall, ME	44.228	44100 (Hz)	"zweeoo" call	0 m		128000 (bps)	mp3	Not specified		144675	https://www.xeno-canto.org/144675	United States	Paul Driver	Empidonax alnorum_Alder Flycatcher	-68.312	Not specified	6:20	Paul Driver	Creative Commons Attribution-NonCommercial-ShareAlike 3.0
3.5	no	aldfly	1 (mono)	2013-7-19	Not specified	136	XC154310.wav	Not specified	Alder Flycatcher	Not specified	XC154310 Alder Flycatcher (Empidonax alnorum)	['Hirundo rustica_Barn Swallow', 'Agelaius phoeniceus_Red-winged Blackbird', 'Pooecetes gramineus_Vesper Sparrow', 'Empidonax minimus_Least Flycatcher', 'Tyrannus tyrannus_Eastern Kingbird', 'Spizella pallida_Clay-colored Sparrow']	yes	Empidonax alnorum	3 km south of Fishing Lake, Saskatchewan	51.7772	48000 (Hz)	call	550 m		128000 (bps)	mp3	Not specified	Barn Swallow (Hirundo rustica); American Yellow Warbler (Setophaga aestiva); Red-winged Blackbird (Agelaius phoeniceus); Vesper Sparrow (Pooecetes gramineus); Least Flycatcher (Empidonax minimus); Eastern Kingbird (Tyrannus tyrannus); Clay-colored Sparrow (Spizella pallida)	154310	https://www.xeno-canto.org/154310	Canada	Ian Cruickshank	Empidonax alnorum_Alder Flycatcher	-103.5795	Not specified	14:00	Ian Cruickshank	Creative Commons Attribution-NonCommercial-ShareAlike 3.0
4	no	aldfly	1 (mono)	2013-6-7	level	26	XC154449.wav	level	Alder Flycatcher	1月3日	XC154449 Alder Flycatcher (Empidonax alnorum)	[]	no	Empidonax alnorum	Wood Buffalo (near Fort McMurray), Division No. 16, Alberta	56.7264	44100 (Hz)	call	260 m		128000 (bps)	mp3	level		154449	https://www.xeno-canto.org/154449	Canada	Dugan Maynard	Empidonax alnorum_Alder Flycatcher	-111.3803	0-3(s)	22:00	Dugan Maynard	Creative Commons Attribution-NonCommercial-ShareAlike 3.0
4		aldfly	1 (mono)	2013-7-23	Not specified	22	XC157462.wav	Not specified	Alder Flycatcher	Not specified	XC157462 Alder Flycatcher (Empidonax alnorum)	[]		Empidonax alnorum	Whitesand Lake, Saskatchewan	51.777	44100 (Hz)	call	550 m		128000 (bps)	mp3	Not specified		157462	https://www.xeno-canto.org/157462	Canada	Ian Cruickshank	Empidonax alnorum_Alder Flycatcher	-103.3548	Not specified	8:00	Ian Cruickshank	Creative Commons Attribution-NonCommercial-ShareAlike 3.0
3.5	no	aldfly	1 (mono)	2012-6-7	Not specified	58	XC167789.wav	Not specified	Alder Flycatcher	Not specified	XC167789 Alder Flycatcher (Empidonax alnorum)	['Empidonax minimus_Least Flycatcher', 'Setophaga ruticilla_American Redstart', 'Cardellina canadensis_Canada Warbler']	no	Empidonax alnorum	Moosehorn NWR, Edmunds Division, Washington Co, Maine	44.8501	48000 (Hz)	song	20 m		128000 (bps)	mp3	Not specified	Least Flycatcher (Empidonax minimus); American Redstart (Setophaga ruticilla); Canada Warbler (Cardellina canadensis)	167789	https://www.xeno-canto.org/167789	United States	Paul Marvin	Empidonax alnorum_Alder Flycatcher	-67.1944	Not specified	6:17	Paul Marvin	Creative Commons Attribution-NonCommercial-ShareAlike 3.0
4	no	aldfly	1 (mono)	2011-5-27	Not specified	56	XC167791.wav	Not specified	Alder Flycatcher	Not specified	XC167791 Alder Flycatcher (Empidonax alnorum)	[]	no	Empidonax alnorum	Hedbom Logging Rd (near Floodwood), Aitkin County, Minnesota	46.8976	48000 (Hz)	call	380 m		128000 (bps)	mp3	Not specified		167791	https://www.xeno-canto.org/167791	United States	Paul Marvin	Empidonax alnorum_Alder Flycatcher	-93.0972	Not specified	13:00	Paul Marvin	Creative Commons Attribution-NonCommercial-ShareAlike 3.0
3.5		aldfly	1 (mono)	2007-5-20	increasing	23	XC16967.wav	level	Alder Flycatcher	1月3日	XC16967 Alder Flycatcher (Empidonax alnorum)	['Branta canadensis_Canada Goose', 'Geothlypis philadelphia_Mourning Warbler']		Empidonax alnorum	Michigan, Port Huron SGA	43.0501	44100 (Hz)	Song	210 m		116617 (bps)	mp3	increasing	Canada Goose (Branta canadensis); American Yellow Warbler (Setophaga aestiva); Mourning Warbler (Geothlypis philadelphia)	16967	https://www.xeno-canto.org/16967	United States	Allen T. Chartier	Empidonax alnorum_Alder Flycatcher	-82.5928	0-3(s)	?	Allen T. Chartier	Creative Commons Attribution-NonCommercial-ShareAlike 3.0
4	no	aldfly	2 (stereo)	2014-5-17	both	13	XC178480.wav	level	Alder Flycatcher	1月3日	XC178480 Alder Flycatcher (Empidonax alnorum)	[]	yes	Empidonax alnorum	Lafayette, Boulder County, Colorado	39.9936	44100 (Hz)	call	1600 m	Alder Flycatcher at Greenlee Preserve. (A note about playback: Although playback was not used to induce this particular episode of vocalizing, playback was used 14 minutes earlier, and indeed induced calling at that time.)	320000 (bps)	mp3	level		178480	https://www.xeno-canto.org/178480	United States	Ted Floyd	Empidonax alnorum_Alder Flycatcher	-105.0897	0-3(s)	12:13	Ted Floyd	Creative Commons Attribution-NonCommercial-ShareAlike 4.0
4	yes	aldfly	2 (stereo)	2014-5-17	both	17	XC178481.wav	level	Alder Flycatcher	1月3日	XC178481 Alder Flycatcher (Empidonax alnorum)	[]	yes	Empidonax alnorum	Lafayette, Boulder County, Colorado	39.9936	44100 (Hz)	call	1600 m	The song of an Alder Flycatcher was played to a "Traill's" Flycatcher presumed to be this species. That audio immediately triggered this response.	320000 (bps)	mp3	level		178481	https://www.xeno-canto.org/178481	United States	Ted Floyd	Empidonax alnorum_Alder Flycatcher	-105.0897	0-3(s)	11:59	Ted Floyd	Creative Commons Attribution-NonCommercial-ShareAlike 4.0
3.5		aldfly	2 (stereo)	2014-5-17	both	31	XC178485.wav	level	Alder Flycatcher	1月3日	XC178485 Alder Flycatcher (Empidonax alnorum)	['Empidonax wrightii_Gray Flycatcher', 'Quiscalus quiscula_Common Grackle', 'Haemorhous mexicanus_House Finch']		Empidonax alnorum	Lafayette, Boulder County, Colorado	39.9936	44100 (Hz)	call	1600 m	Also audible in this recording are footsteps and a western chorus frog (Pseudacris triseriata). See http://xeno-canto.org/178481 for a note on the use of playback.) playback-used:no	320000 (bps)	mp3	level	American Grey Flycatcher (Empidonax wrightii); Audubon's Warbler (Setophaga auduboni); American Yellow Warbler (Setophaga aestiva); Common Grackle (Quiscalus quiscula); House Finch (Haemorhous mexicanus)	178485	https://www.xeno-canto.org/178485	United States	Ted Floyd	Empidonax alnorum_Alder Flycatcher	-105.0897	0-3(s)	12:12	Ted Floyd	Creative Commons Attribution-NonCommercial-ShareAlike 4.0
3.5	no	aldfly	2 (stereo)	2014-5-24	Not specified	38	XC179417.wav	Not specified	Alder Flycatcher	Not specified	XC179417 Alder Flycatcher (Empidonax alnorum)	['Geothlypis trichas_Common Yellowthroat', 'Agelaius phoeniceus_Red-winged Blackbird']	yes	Empidonax alnorum	Upper Hanover (near Pennsburg), Montgomery, Pennsylvania	40.3722	44100 (Hz)	song	90 m	migrant	128000 (bps)	mp3	Not specified	Common Yellowthroat (Geothlypis trichas); Red-winged Blackbird (Agelaius phoeniceus)	179417	https://www.xeno-canto.org/179417	United States	Paul Driver	Empidonax alnorum_Alder Flycatcher	-75.508	Not specified	9:12	Paul Driver	Creative Commons Attribution-NonCommercial-ShareAlike 4.0
4.5	no	aldfly	1 (mono)	2014-5-25	Not specified	72	XC179600.wav	Not specified	Alder Flycatcher	Not specified	XC179600 Alder Flycatcher (Empidonax alnorum)	['Spinus tristis_American Goldfinch', 'Geothlypis trichas_Common Yellowthroat', 'Spizella pusilla_Field Sparrow', 'Corvus brachyrhynchos_American Crow']	no	Empidonax alnorum	Murphy-Hanrehan Park Reserve, Dakota, Minnesota	44.707	48000 (Hz)	song	300 m	Singing from a tree at edge of prairie. Recorded with parabolic reflector and Sony PCM-M10.	192000 (bps)	mp3	Not specified	American Goldfinch (Spinus tristis); Common Yellowthroat (Geothlypis trichas); Field Sparrow (Spizella pusilla); American Crow (Corvus brachyrhynchos); American Yellow Warbler (Setophaga aestiva)	179600	https://www.xeno-canto.org/179600	United States	Jonathon Jongsma	Empidonax alnorum_Alder Flycatcher	-93.329	Not specified	6:00	Jonathon Jongsma	Creative Commons Attribution-ShareAlike 4.0
3.5	no	aldfly	1 (mono)	2014-5-24	Not specified	86	XC180091.wav	Not specified	Alder Flycatcher	Not specified	XC180091 Alder Flycatcher (Empidonax alnorum)	['Empidonax traillii_Willow Flycatcher', 'Turdus migratorius_American Robin', 'Melospiza melodia_Song Sparrow', 'Geothlypis trichas_Common Yellowthroat', 'Cyanocitta cristata_Blue Jay', 'Spinus tristis_American Goldfinch', 'Icterus galbula_Baltimore Oriole']	yes	Empidonax alnorum	Philadelphia, Philadelphia County, Pennsylvania	40.1119	44100 (Hz)	call	30 m	Natural calls from a bird about 1-2m up in crabapples amid second growth brush around edge of industrial park.	128000 (bps)	mp3	Not specified	Willow Flycatcher (Empidonax traillii); American Robin (Turdus migratorius); Song Sparrow (Melospiza melodia); Common Yellowthroat (Geothlypis trichas); Blue Jay (Cyanocitta cristata); American Goldfinch (Spinus tristis); Baltimore Oriole (Icterus galbula)	180091	https://www.xeno-canto.org/180091	United States	Dan Lane	Empidonax alnorum_Alder Flycatcher	-74.9651	Not specified	9:30	Dan Lane	Creative Commons Attribution-NonCommercial-ShareAlike 4.0
4	no	aldfly	1 (mono)	2014-6-8	Not specified	23	XC181484.wav	Not specified	Alder Flycatcher	Not specified	XC181484 Alder Flycatcher (Empidonax alnorum)	[]	no	Empidonax alnorum	Moose Lake Alberta	54.2499	48000 (Hz)	song	550 m	Singing about half an hour before sunrise with the rest of the morning cacophony from bushes on the edge of a lake. https://ebird.org/view/checklist/S18736865	128000 (bps)	mp3	Not specified		181484	https://www.xeno-canto.org/181484	Canada	Randy Dzenkiw	Empidonax alnorum_Alder Flycatcher	-110.9842	0-3(s)	4:30	Randy Dzenkiw	Creative Commons Attribution-NonCommercial-ShareAlike 4.0
4.5	no	aldfly	2 (stereo)	2014-5-25	Not specified	103	XC182735.wav	Not specified	Alder Flycatcher	Not specified	XC182735 Alder Flycatcher (Empidonax alnorum)	['Geothlypis trichas_Common Yellowthroat', 'Icterus galbula_Baltimore Oriole']	yes	Empidonax alnorum	Rivi猫re Missisquoi, Sutton, Brome-Missisquoi, Qu茅bec	45.0336	44100 (Hz)	song	180 m	Sitting at the top of a small tree. Habitat: bushes, river, marsh.	128000 (bps)	mp3	Not specified	Common Yellowthroat (Geothlypis trichas); Baltimore Oriole (Icterus galbula)	182735	https://www.xeno-canto.org/182735	Canada	Martin St-Michel	Empidonax alnorum_Alder Flycatcher	-72.5555	Not specified	6:53	Martin St-Michel	Creative Commons Attribution-NonCommercial-ShareAlike 4.0
4.5	no	aldfly	1 (mono)	2014-6-13	level	127	XC188377.wav	accelerating	Alder Flycatcher	1月3日	XC188377 Alder Flycatcher (Empidonax alnorum)	['Agelaius phoeniceus_Red-winged Blackbird', 'Geothlypis trichas_Common Yellowthroat', 'Pica hudsonia_Black-billed Magpie', "Catharus ustulatus_Swainson's Thrush", 'Corvus brachyrhynchos_American Crow', 'Parkesia noveboracensis_Northern Waterthrush', 'Cyanocitta cristata_Blue Jay', "Melospiza lincolnii_Lincoln's Sparrow"]	yes	Empidonax alnorum	Maxwell Lake, Hinton, Alberta	53.3866	44100 (Hz)	song	1100 m	second half of the recording is the better half	128000 (bps)	mp3	both	Red-winged Blackbird (Agelaius phoeniceus); Common Yellowthroat (Geothlypis trichas); Black-billed Magpie (Pica hudsonia); Swainson's Thrush (Catharus ustulatus); American Crow (Corvus brachyrhynchos); Northern Waterthrush (Parkesia noveboracensis); Blue Jay (Cyanocitta cristata); Lincoln's Sparrow (Melospiza lincolnii)	188377	https://www.xeno-canto.org/188377	Canada	Richard E. Webster	Empidonax alnorum_Alder Flycatcher	-117.5883	0-3(s)	7:55	Richard E. Webster	Creative Commons Attribution-NonCommercial-ShareAlike 4.0
4.5	no	aldfly	1 (mono)	2014-6-14	level	22	XC188432.wav	level	Alder Flycatcher	1月3日	XC188432 Alder Flycatcher (Empidonax alnorum)	['Zonotrichia albicollis_White-throated Sparrow', 'Melospiza melodia_Song Sparrow', "Melospiza lincolnii_Lincoln's Sparrow"]	yes	Empidonax alnorum	Swan Lake Provincial Park, British Columbia	55.5267	44100 (Hz)	song	750 m	1st recording of this individual; singing from exposed perch, but flew down	128000 (bps)	mp3	both	White-throated Sparrow (Zonotrichia albicollis); Song Sparrow (Melospiza melodia); American Yellow Warbler (Setophaga aestiva); Lincoln's Sparrow (Melospiza lincolnii)	188432	https://www.xeno-canto.org/188432	Canada	Richard E. Webster	Empidonax alnorum_Alder Flycatcher	-120.0314	0-3(s)	4:51	Richard E. Webster	Creative Commons Attribution-NonCommercial-ShareAlike 4.0
4.5	no	aldfly	1 (mono)	2014-6-14	level	41	XC188434.wav	level	Alder Flycatcher	1月3日	XC188434 Alder Flycatcher (Empidonax alnorum)	["Melospiza lincolnii_Lincoln's Sparrow", 'Corvus brachyrhynchos_American Crow', 'Empidonax alnorum_Alder Flycatcher', "Catharus ustulatus_Swainson's Thrush"]	yes	Empidonax alnorum	Swan Lake Provincial Park, British Columbia	55.5267	44100 (Hz)	song	750 m	2nd recording of this individual;	128000 (bps)	mp3	both	American Yellow Warbler (Setophaga aestiva); Lincoln's Sparrow (Melospiza lincolnii); American Crow (Corvus brachyrhynchos); Alder Flycatcher (Empidonax alnorum); Swainson's Thrush (Catharus ustulatus)	188434	https://www.xeno-canto.org/188434	Canada	Richard E. Webster	Empidonax alnorum_Alder Flycatcher	-120.0314	0-3(s)	4:52	Richard E. Webster	Creative Commons Attribution-NonCommercial-ShareAlike 4.0
4.5	no	aldfly	1 (mono)	2014-6-15	level	120	XC188813.wav	level	Alder Flycatcher	1月3日	XC188813 Alder Flycatcher (Empidonax alnorum)	['Zonotrichia albicollis_White-throated Sparrow', "Gallinago delicata_Wilson's Snipe", 'Spizella passerina_Chipping Sparrow', 'Leiothlypis peregrina_Tennessee Warbler', 'Ixoreus naevius_Varied Thrush']	yes	Empidonax alnorum	Beaver Lake Recreation Site, Liard Highway Km 10, British Columbia	58.9758	44100 (Hz)	song	550 m		128000 (bps)	mp3	increasing	White-throated Sparrow (Zonotrichia albicollis); Wilson's Snipe (Gallinago delicata); Chipping Sparrow (Spizella passerina); Tennessee Warbler (Leiothlypis peregrina); Varied Thrush (Ixoreus naevius)	188813	https://www.xeno-canto.org/188813	Canada	Richard E. Webster	Empidonax alnorum_Alder Flycatcher	-123.1714	0-3(s)	3:16	Richard E. Webster	Creative Commons Attribution-NonCommercial-ShareAlike 4.0
4.5	no	aldfly	1 (mono)	2014-6-15	both	21	XC189042.wav	level	Alder Flycatcher	1月3日	XC189042 Alder Flycatcher (Empidonax alnorum)	["Catharus ustulatus_Swainson's Thrush", 'Vireo olivaceus_Red-eyed Vireo', 'Leiothlypis peregrina_Tennessee Warbler', 'Vireo gilvus_Warbling Vireo']	no	Empidonax alnorum	Luyben Mainline Access Road, Liard Highway, British Columbia	59.0988	44100 (Hz)	song	500 m	seems extra "burry"	128000 (bps)	mp3	both	Swainson's Thrush (Catharus ustulatus); Red-eyed Vireo (Vireo olivaceus); Tennessee Warbler (Leiothlypis peregrina); Warbling Vireo (Vireo gilvus)	189042	https://www.xeno-canto.org/189042	Canada	Richard E. Webster	Empidonax alnorum_Alder Flycatcher	-123.4621	0-3(s)	18:29	Richard E. Webster	Creative Commons Attribution-NonCommercial-ShareAlike 4.0
3.5	no	aldfly	1 (mono)	2014-6-15	level	42	XC189043.wav	level	Alder Flycatcher	1月3日	XC189043 Alder Flycatcher (Empidonax alnorum)	['Catharus guttatus_Hermit Thrush']	yes	Empidonax alnorum	Luyben Mainline Access Road, Liard Highway, British Columbia	59.0988	44100 (Hz)	call	500 m	includes soft little churrs as well as standard call, e.g., at 0:19.0 ; second recording of this individual	128000 (bps)	mp3	level	Hermit Thrush (Catharus guttatus)	189043	https://www.xeno-canto.org/189043	Canada	Richard E. Webster	Empidonax alnorum_Alder Flycatcher	-123.4621	0-3(s)	15:02	Richard E. Webster	Creative Commons Attribution-NonCommercial-ShareAlike 4.0
4.5	no	aldfly	1 (mono)	2014-6-15	level	130	XC189044.wav	level	Alder Flycatcher	1月3日	XC189044 Alder Flycatcher (Empidonax alnorum)	['Colaptes auratus_Northern Flicker']	yes	Empidonax alnorum	Luyben Mainline Access Road, Liard Highway, British Columbia	59.0988	44100 (Hz)	call	500 m	third recording of this individual; regular pip calls and a variety of little contact/interact calls, which I believed were all from Alder, the same birds as recorded recently; not sure about the background trill, perhaps Palm Warbler?	128000 (bps)	mp3	level	Northern Flicker (Colaptes auratus)	189044	https://www.xeno-canto.org/189044	Canada	Richard E. Webster	Empidonax alnorum_Alder Flycatcher	-123.4621	0-3(s)	15:05	Richard E. Webster	Creative Commons Attribution-NonCommercial-ShareAlike 4.0
3.5	no	aldfly	1 (mono)	2014-6-15	level	69	XC189045.wav	level	Alder Flycatcher	1月3日	XC189045 Alder Flycatcher (Empidonax alnorum)	['Zonotrichia albicollis_White-throated Sparrow']	yes	Empidonax alnorum	Luyben Mainline Access Road, Liard Highway, British Columbia	59.0988	44100 (Hz)	call	500 m	first recording of this individual; regular pip calls and a variety of little contact/interact calls, which I believed were all from Alder	128000 (bps)	mp3	level	White-throated Sparrow (Zonotrichia albicollis)	189045	https://www.xeno-canto.org/189045	Canada	Richard E. Webster	Empidonax alnorum_Alder Flycatcher	-123.4621	0-3(s)	14:59	Richard E. Webster	Creative Commons Attribution-NonCommercial-ShareAlike 4.0
3.5	no	aldfly	1 (mono)	2014-6-16	level	31	XC189262.wav	level	Alder Flycatcher	1月3日	XC189262 Alder Flycatcher (Empidonax alnorum)	["Melospiza lincolnii_Lincoln's Sparrow", 'Empidonax minimus_Least Flycatcher', 'Spizella passerina_Chipping Sparrow']	yes	Empidonax alnorum	Luyben Mainline Access Road, Liard Highway, British Columbia	59.0988	44100 (Hz)	song	500 m	Individual No 6 recorded on this road (song); singing within a meter of the ground on small saplings in disturbed hillside forest	128000 (bps)	mp3	both	Lincoln's Sparrow (Melospiza lincolnii); Least Flycatcher (Empidonax minimus); Chipping Sparrow (Spizella passerina)	189262	https://www.xeno-canto.org/189262	Canada	Richard E. Webster	Empidonax alnorum_Alder Flycatcher	-123.4621	0-3(s)	11:28	Richard E. Webster	Creative Commons Attribution-NonCommercial-ShareAlike 4.0
4.5	no	aldfly	1 (mono)	2014-6-16	level	60	XC189263.wav	level	Alder Flycatcher	1月3日	XC189263 Alder Flycatcher (Empidonax alnorum)	['Leiothlypis peregrina_Tennessee Warbler', "Catharus ustulatus_Swainson's Thrush", 'Regulus calendula_Ruby-crowned Kinglet']	yes	Empidonax alnorum	Luyben Mainline Access Road, Liard Highway, British Columbia	59.0988	44100 (Hz)	call	500 m	Individual No 2 recorded on this road (call);	128000 (bps)	mp3	level	Tennessee Warbler (Leiothlypis peregrina); Swainson's Thrush (Catharus ustulatus); Ruby-crowned Kinglet (Regulus calendula)	189263	https://www.xeno-canto.org/189263	Canada	Richard E. Webster	Empidonax alnorum_Alder Flycatcher	-123.4621	0-3(s)	5:49	Richard E. Webster	Creative Commons Attribution-NonCommercial-ShareAlike 4.0
4.5	no	aldfly	1 (mono)	2014-6-16	level	78	XC189264.wav	level	Alder Flycatcher	1月3日	XC189264 Alder Flycatcher (Empidonax alnorum)	['Zonotrichia albicollis_White-throated Sparrow', 'Leiothlypis peregrina_Tennessee Warbler', 'Regulus calendula_Ruby-crowned Kinglet']	yes	Empidonax alnorum	Luyben Mainline Access Road, Liard Highway, British Columbia	59.0988	44100 (Hz)	call, song	500 m	Individual No 3 recorded on this road (call);	128000 (bps)	mp3	level	White-throated Sparrow (Zonotrichia albicollis); Tennessee Warbler (Leiothlypis peregrina); Ruby-crowned Kinglet (Regulus calendula)	189264	https://www.xeno-canto.org/189264	Canada	Richard E. Webster	Empidonax alnorum_Alder Flycatcher	-123.4621	0-3(s)	5:56	Richard E. Webster	Creative Commons Attribution-NonCommercial-ShareAlike 4.0
4.5	no	aldfly	1 (mono)	2014-6-16	level	141	XC189265.wav	level	Alder Flycatcher	1月3日	XC189265 Alder Flycatcher (Empidonax alnorum)	["Catharus ustulatus_Swainson's Thrush", 'Regulus calendula_Ruby-crowned Kinglet', 'Leiothlypis peregrina_Tennessee Warbler', 'Zonotrichia albicollis_White-throated Sparrow', 'Setophaga magnolia_Magnolia Warbler']	yes	Empidonax alnorum	Luyben Mainline Access Road, Liard Highway, British Columbia	59.0988	44100 (Hz)	call, song	600 m	Individual No 5 recorded on this road (call), 2nd recording of this individual; the "elaenia-like" song phrase and regular calls from the pair that was mostly next to the prior recording pair and interacting with it; interval shortened at 1:45	128000 (bps)	mp3	level	Swainson's Thrush (Catharus ustulatus); Ruby-crowned Kinglet (Regulus calendula); Tennessee Warbler (Leiothlypis peregrina); White-throated Sparrow (Zonotrichia albicollis); Magnolia Warbler (Setophaga magnolia)	189265	https://www.xeno-canto.org/189265	Canada	Richard E. Webster	Empidonax alnorum_Alder Flycatcher	-123.4621	0-3(s)	6:55	Richard E. Webster	Creative Commons Attribution-NonCommercial-ShareAlike 4.0
3.5	no	aldfly	1 (mono)	2014-6-16	level	188	XC189266.wav	level	Alder Flycatcher	1月3日	XC189266 Alder Flycatcher (Empidonax alnorum)	['Leiothlypis peregrina_Tennessee Warbler', 'Vireo gilvus_Warbling Vireo']	yes	Empidonax alnorum	Luyben Mainline Access Road, Liard Highway, British Columbia	59.0988	44100 (Hz)	call	600 m	Individual No 6 recorded on this road (call); calling from an exposed perch on top of a 3m willow	128000 (bps)	mp3	level	Tennessee Warbler (Leiothlypis peregrina); Warbling Vireo (Vireo gilvus)	189266	https://www.xeno-canto.org/189266	Canada	Richard E. Webster	Empidonax alnorum_Alder Flycatcher	-123.4621	0-3(s)	13:16	Richard E. Webster	Creative Commons Attribution-NonCommercial-ShareAlike 4.0
3.5	no	aldfly	1 (mono)	2014-6-16	level	59	XC189267.wav	level	Alder Flycatcher	1月3日	XC189267 Alder Flycatcher (Empidonax alnorum)	['Setophaga magnolia_Magnolia Warbler', 'Leiothlypis peregrina_Tennessee Warbler', 'Zonotrichia albicollis_White-throated Sparrow', "Catharus ustulatus_Swainson's Thrush", "Melospiza lincolnii_Lincoln's Sparrow"]	yes	Empidonax alnorum	Luyben Mainline Access Road, Liard Highway, British Columbia	59.0988	44100 (Hz)	call	600 m	Individuals Nos 4 and 5 recorded on this road (call);	128000 (bps)	mp3	level	Magnolia Warbler (Setophaga magnolia); Tennessee Warbler (Leiothlypis peregrina); White-throated Sparrow (Zonotrichia albicollis); Swainson's Thrush (Catharus ustulatus); Lincoln's Sparrow (Melospiza lincolnii)	189267	https://www.xeno-canto.org/189267	Canada	Richard E. Webster	Empidonax alnorum_Alder Flycatcher	-123.4621	0-3(s)	5:59	Richard E. Webster	Creative Commons Attribution-NonCommercial-ShareAlike 4.0
4.5	no	aldfly	1 (mono)	2014-6-16	level	20	XC189268.wav	level	Alder Flycatcher	7月20日	XC189268 Alder Flycatcher (Empidonax alnorum)	["Melospiza lincolnii_Lincoln's Sparrow", 'Leiothlypis peregrina_Tennessee Warbler', 'Regulus calendula_Ruby-crowned Kinglet']	yes	Empidonax alnorum	Luyben Mainline Access Road, Liard Highway, British Columbia	59.0988	44100 (Hz)	call, chase call	600 m	initial calls are from during a chase, social context unknown	128000 (bps)	mp3	increasing	Lincoln's Sparrow (Melospiza lincolnii); Tennessee Warbler (Leiothlypis peregrina); Ruby-crowned Kinglet (Regulus calendula)	189268	https://www.xeno-canto.org/189268	Canada	Richard E. Webster	Empidonax alnorum_Alder Flycatcher	-123.4621	0-3(s)	5:53	Richard E. Webster	Creative Commons Attribution-NonCommercial-ShareAlike 4.0
4.5	no	aldfly	1 (mono)	2014-6-16	level	386	XC189269.wav	level	Alder Flycatcher	7月20日	XC189269 Alder Flycatcher (Empidonax alnorum)	['Setophaga magnolia_Magnolia Warbler', 'Leiothlypis peregrina_Tennessee Warbler', 'Vireo olivaceus_Red-eyed Vireo', 'Zonotrichia albicollis_White-throated Sparrow']	yes	Empidonax alnorum	Luyben Mainline Access Road, Liard Highway, British Columbia	59.0988	44100 (Hz)	call, complex interaction calls	600 m	interactions of several, at times involving adjacent pairs and also within a pair; mic mostly on one pair but also switched over the others; some rather elaenia like interactions, the little trill, piping interactions, regular pip calls; most of the louder good stuff in the first 4 minutes, some interesting vocalizations after 5 minutes, but quiet	128000 (bps)	mp3	both	Magnolia Warbler (Setophaga magnolia); Tennessee Warbler (Leiothlypis peregrina); Red-eyed Vireo (Vireo olivaceus); White-throated Sparrow (Zonotrichia albicollis)	189269	https://www.xeno-canto.org/189269	Canada	Richard E. Webster	Empidonax alnorum_Alder Flycatcher	-123.4621	0-3(s)	6:48	Richard E. Webster	Creative Commons Attribution-NonCommercial-ShareAlike 4.0
4.5	no	aldfly	1 (mono)	2014-6-17	level	82	XC189589.wav	level	Alder Flycatcher	1月3日	XC189589 Alder Flycatcher (Empidonax alnorum)	['Setophaga magnolia_Magnolia Warbler', "Gallinago delicata_Wilson's Snipe", 'Leiothlypis peregrina_Tennessee Warbler']	yes	Empidonax alnorum	Pipeline Mainline Road, Fort Nelson, British Columbia	58.7648	44100 (Hz)	song	300 m	Individual No 2 recorded here; singing from an exposed perch on top of a small alder	128000 (bps)	mp3	both	Magnolia Warbler (Setophaga magnolia); Wilson's Snipe (Gallinago delicata); Tennessee Warbler (Leiothlypis peregrina)	189589	https://www.xeno-canto.org/189589	Canada	Richard E. Webster	Empidonax alnorum_Alder Flycatcher	-122.7268	0-3(s)	7:40	Richard E. Webster	Creative Commons Attribution-NonCommercial-ShareAlike 4.0
4.5	no	aldfly	1 (mono)	2014-6-17	level	149	XC189590.wav	both	Alder Flycatcher	1月3日	XC189590 Alder Flycatcher (Empidonax alnorum)	['Setophaga palmarum_Palm Warbler', 'Spizella passerina_Chipping Sparrow', 'Regulus calendula_Ruby-crowned Kinglet', 'Leiothlypis peregrina_Tennessee Warbler']	yes	Empidonax alnorum	Pipeline Mainline Road, Fort Nelson, British Columbia	58.7648	44100 (Hz)	complex interaction calls	300 m	two, perhaps three, birds interacting low in dense alders	128000 (bps)	mp3	both	Palm Warbler (Setophaga palmarum); Chipping Sparrow (Spizella passerina); Ruby-crowned Kinglet (Regulus calendula); Tennessee Warbler (Leiothlypis peregrina)	189590	https://www.xeno-canto.org/189590	Canada	Richard E. Webster	Empidonax alnorum_Alder Flycatcher	-122.7268	0-3(s)	7:55	Richard E. Webster	Creative Commons Attribution-NonCommercial-ShareAlike 4.0
3.5	no	aldfly	1 (mono)	2014-6-17	level	17	XC189592.wav	level	Alder Flycatcher	1月3日	XC189592 Alder Flycatcher (Empidonax alnorum)	['Leiothlypis peregrina_Tennessee Warbler', "Gallinago delicata_Wilson's Snipe"]	yes	Empidonax alnorum	Pipeline Mainline Road, Fort Nelson, British Columbia	58.7648	44100 (Hz)	wee-oo or zwee-oo call	300 m	over-recorded, but provides a local series of this call (like a song-phrase)	128000 (bps)	mp3	level	Tennessee Warbler (Leiothlypis peregrina); Wilson's Snipe (Gallinago delicata)	189592	https://www.xeno-canto.org/189592	Canada	Richard E. Webster	Empidonax alnorum_Alder Flycatcher	-122.7268	0-3(s)	7:38	Richard E. Webster	Creative Commons Attribution-NonCommercial-ShareAlike 4.0
4.5	no	aldfly	1 (mono)	2014-6-22	both	75	XC193116.wav	level	Alder Flycatcher	1月3日	XC193116 Alder Flycatcher (Empidonax alnorum)	['Corvus brachyrhynchos_American Crow', 'Setophaga ruticilla_American Redstart', "Catharus ustulatus_Swainson's Thrush", 'Melospiza melodia_Song Sparrow']	yes	Empidonax alnorum	Tyhee Lake Provincial Park, near Telkwa, British Columbia	54.7089	44100 (Hz)	call, song	500 m	calls from one bird, song phrases from another	128000 (bps)	mp3	level	American Crow (Corvus brachyrhynchos); American Redstart (Setophaga ruticilla); Swainson's Thrush (Catharus ustulatus); Song Sparrow (Melospiza melodia); American Yellow Warbler (Setophaga aestiva)	193116	https://www.xeno-canto.org/193116	Canada	Richard E. Webster	Empidonax alnorum_Alder Flycatcher	-127.0394	0-3(s)	5:49	Richard E. Webster	Creative Commons Attribution-NonCommercial-ShareAlike 4.0
4	no	aldfly	2 (stereo)	2014-7-20	Not specified	70	XC194087.wav	Not specified	Alder Flycatcher	Not specified	XC194087 Alder Flycatcher (Empidonax alnorum)	[]	yes	Empidonax alnorum	Sainte-F茅licit茅, L'Islet, Qu茅bec	46.9998	44100 (Hz)	call, song	440 m	Habitat: shrubland, river, mature mixed forest.	128000 (bps)	mp3	Not specified		194087	https://www.xeno-canto.org/194087	Canada	Martin St-Michel	Empidonax alnorum_Alder Flycatcher	-69.9631	Not specified	7:08	Martin St-Michel	Creative Commons Attribution-NonCommercial-ShareAlike 4.0
5	no	aldfly	2 (stereo)	2014-7-20	Not specified	116	XC194088.wav	Not specified	Alder Flycatcher	Not specified	XC194088 Alder Flycatcher (Empidonax alnorum)	[]	yes	Empidonax alnorum	Sainte-F茅licit茅, L'Islet, Qu茅bec	46.9998	44100 (Hz)	call, song	440 m	Same individual featured in XC194087. Habitat: shrubland, river, mature mixed forest.	128000 (bps)	mp3	Not specified		194088	https://www.xeno-canto.org/194088	Canada	Martin St-Michel	Empidonax alnorum_Alder Flycatcher	-69.9631	Not specified	7:10	Martin St-Michel	Creative Commons Attribution-NonCommercial-ShareAlike 4.0
4.5	no	aldfly	1 (mono)	2014-6-25	level	66	XC195541.wav	level	Alder Flycatcher	1月3日	XC195541 Alder Flycatcher (Empidonax alnorum)	["Catharus ustulatus_Swainson's Thrush"]	yes	Empidonax alnorum	Meziadin Lake Provincial Park, British Columbia	56.0883	44100 (Hz)	dawn song, song	260 m	1st recording of this individual's dawn song (which sounds much like day song)	128000 (bps)	mp3	level	Swainson's Thrush (Catharus ustulatus)	195541	https://www.xeno-canto.org/195541	Canada	Richard E. Webster	Empidonax alnorum_Alder Flycatcher	-129.3039	0-3(s)	3:40	Richard E. Webster	Creative Commons Attribution-NonCommercial-ShareAlike 4.0
4.5	no	aldfly	1 (mono)	2014-6-25	level	71	XC195542.wav	level	Alder Flycatcher	1月3日	XC195542 Alder Flycatcher (Empidonax alnorum)	["Catharus ustulatus_Swainson's Thrush", 'Junco hyemalis_Dark-eyed Junco']	yes	Empidonax alnorum	Meziadin Lake Provincial Park, British Columbia	56.0883	44100 (Hz)	dawn song	260 m	2nd recording of this individual's dawn song (which sounds much like day song)	128000 (bps)	mp3	level	Swainson's Thrush (Catharus ustulatus); Dark-eyed Junco (Junco hyemalis)	195542	https://www.xeno-canto.org/195542	Canada	Richard E. Webster	Empidonax alnorum_Alder Flycatcher	-129.3039	0-3(s)	3:41	Richard E. Webster	Creative Commons Attribution-NonCommercial-ShareAlike 4.0
4	no	aldfly	2 (stereo)	2015-5-9	Not specified	21	XC241646.wav	Not specified	Alder Flycatcher	Not specified	XC241646 Alder Flycatcher (Empidonax alnorum)	[]	yes	Empidonax alnorum	Bosque seco en Ruta 853, Francisco Moraz谩n, HN	14.1763	48000 (Hz)	call	1000 m		320000 (bps)	mp3	Not specified		241646	https://www.xeno-canto.org/241646	Honduras	Carlos Funes	Empidonax alnorum_Alder Flycatcher	-87.1804	Not specified	15:30	Carlos Funes	Creative Commons Attribution-NonCommercial-ShareAlike 4.0
5	no	aldfly	2 (stereo)	2015-5-21	Not specified	83	XC244458.wav	Not specified	Alder Flycatcher	Not specified	XC244458 Alder Flycatcher (Empidonax alnorum)	[]	yes	Empidonax alnorum	Elkins Park, PA	40.0626	44100 (Hz)	zweeoo call	60 m		128000 (bps)	mp3	Not specified		244458	https://www.xeno-canto.org/244458	United States	Paul Driver	Empidonax alnorum_Alder Flycatcher	-75.1254	Not specified	7:15	Paul Driver	Creative Commons Attribution-NonCommercial-ShareAlike 4.0
4	no	aldfly	2 (stereo)	2015-5-21	Not specified	33	XC244459.wav	Not specified	Alder Flycatcher	Not specified	XC244459 Alder Flycatcher (Empidonax alnorum)	[]	yes	Empidonax alnorum	Elkins Park, PA	40.0626	44100 (Hz)	song, zweeoo call	60 m		128000 (bps)	mp3	Not specified		244459	https://www.xeno-canto.org/244459	United States	Paul Driver	Empidonax alnorum_Alder Flycatcher	-75.1254	Not specified	7:15	Paul Driver	Creative Commons Attribution-NonCommercial-ShareAlike 4.0
5	no	aldfly	2 (stereo)	2015-5-23	both	17	XC245645.wav	level	Alder Flycatcher	1月3日	XC245645 Alder Flycatcher (Empidonax alnorum)	[]	yes	Empidonax alnorum	Concord, Middlesex County, Massachusetts	42.482	48000 (Hz)	song	50 m		320000 (bps)	mp3	both		245645	https://www.xeno-canto.org/245645	United States	Cole W.	Empidonax alnorum_Alder Flycatcher	-71.3959	0-3(s)	10:50	Cole W.	Creative Commons Attribution-NonCommercial-ShareAlike 4.0
3.5	yes	aldfly	1 (mono)	2015-5-25	Not specified	105	XC247799.wav	Not specified	Alder Flycatcher	Not specified	XC247799 Alder Flycatcher (Empidonax alnorum)	['Agelaius phoeniceus_Red-winged Blackbird', 'Spinus tristis_American Goldfinch', 'Cardinalis cardinalis_Northern Cardinal', 'Geothlypis trichas_Common Yellowthroat', 'Melospiza melodia_Song Sparrow', 'Tyrannus tyrannus_Eastern Kingbird', 'Pheucticus ludovicianus_Rose-breasted Grosbeak', 'Branta canadensis_Canada Goose']	yes	Empidonax alnorum	Ithaca, Tompkins County, New York	42.465	44100 (Hz)	call, song	320 m	Response to playback from a bird perched about 2m up in small marshy area with shrubs and Typhus at edge of agricultural plot by woodland patch. Note the vocalizations at 1:28, probably when changing perches (out of sight at the time).	128000 (bps)	mp3	Not specified	Red-winged Blackbird (Agelaius phoeniceus); American Goldfinch (Spinus tristis); Northern Cardinal (Cardinalis cardinalis); Common Yellowthroat (Geothlypis trichas); Song Sparrow (Melospiza melodia); Eastern Kingbird (Tyrannus tyrannus); Rose-breasted Grosbeak (Pheucticus ludovicianus); Canada Goose (Branta canadensis)	247799	https://www.xeno-canto.org/247799	United States	Dan Lane	Empidonax alnorum_Alder Flycatcher	-76.4544	Not specified	9:30	Dan Lane	Creative Commons Attribution-NonCommercial-ShareAlike 4.0
3.5	yes	aldfly	1 (mono)	2015-5-25	Not specified	50	XC247801.wav	Not specified	Alder Flycatcher	Not specified	XC247801 Alder Flycatcher (Empidonax alnorum)	['Geothlypis trichas_Common Yellowthroat', 'Melospiza melodia_Song Sparrow', 'Corvus brachyrhynchos_American Crow', 'Agelaius phoeniceus_Red-winged Blackbird', 'Bombycilla cedrorum_Cedar Waxwing', 'Passerina cyanea_Indigo Bunting', 'Setophaga citrina_Hooded Warbler']	no	Empidonax alnorum	Dryden (near Ithaca), Tompkins County, New York	42.4353	44100 (Hz)	song	300 m	Response to playback from an unseen bird perched about 2m up in small marshy area with shrubs and Typhus at edge of field by woodland patch.	128000 (bps)	mp3	Not specified	Common Yellowthroat (Geothlypis trichas); Song Sparrow (Melospiza melodia); American Crow (Corvus brachyrhynchos); Red-winged Blackbird (Agelaius phoeniceus); American Yellow Warbler (Setophaga aestiva); Cedar Waxwing (Bombycilla cedrorum); Indigo Bunting (Passerina cyanea); Hooded Warbler (Setophaga citrina)	247801	https://www.xeno-canto.org/247801	United States	Dan Lane	Empidonax alnorum_Alder Flycatcher	-76.4015	Not specified	10:30	Dan Lane	Creative Commons Attribution-NonCommercial-ShareAlike 4.0
4.5	no	aldfly	2 (stereo)	2015-6-20	Not specified	62	XC253455.wav	Not specified	Alder Flycatcher	Not specified	XC253455 Alder Flycatcher (Empidonax alnorum)	['Corvus brachyrhynchos_American Crow', 'Leiothlypis ruficapilla_Nashville Warbler', 'Zonotrichia albicollis_White-throated Sparrow', 'Melospiza melodia_Song Sparrow', "Catharus ustulatus_Swainson's Thrush"]	no	Empidonax alnorum	Tadoussac, La Haute-C么te-Nord, Qu茅bec	48.1419	44100 (Hz)	call, song	70 m	Two individuals vocalizing. Habitat: shrubland, garden, mature mixed forest.	128000 (bps)	mp3	Not specified	American Crow (Corvus brachyrhynchos); Nashville Warbler (Leiothlypis ruficapilla); White-throated Sparrow (Zonotrichia albicollis); Song Sparrow (Melospiza melodia); Swainson's Thrush (Catharus ustulatus)	253455	https://www.xeno-canto.org/253455	Canada	Martin St-Michel	Empidonax alnorum_Alder Flycatcher	-69.6951	Not specified	4:15	Martin St-Michel	Creative Commons Attribution-NonCommercial-ShareAlike 4.0
4.5		aldfly	1 (mono)	1995-2-20	level	15	XC2628.wav	level	Alder Flycatcher	1月3日	XC2628 Alder Flycatcher (Empidonax alnorum)	['Columbina picui_Picui Ground Dove', 'Thamnophilus doliatus_Barred Antshrike', 'Myrmorchilus strigilatus_Stripe-backed Antbird', 'Cnemotriccus fuscatus_Fuscous Flycatcher', 'Saltator coerulescens_Grayish Saltator']		Empidonax alnorum	Ibasiriri, Izozog, Santa Cruz	-19.5501	44100 (Hz)	call	400 m	Between the village and the river. Green (in March, the rainy season), but with sandy soil. cd:http://www.birdsongs.com/Bolivia/main.htm	64000 (bps)	mp3	level	Picui Ground Dove (Columbina picui); Barred Antshrike (Thamnophilus doliatus); Stripe-backed Antbird (Myrmorchilus strigilatus); Fuscous Flycatcher (Cnemotriccus fuscatus); Greyish Saltator (Saltator coerulescens); Chaco Puffbird (Nystalus striatipectus)	2628	https://www.xeno-canto.org/2628	Bolivia	Sjoerd Mayer	Empidonax alnorum_Alder Flycatcher	-62.5623	0-3(s)	7:30	Sjoerd Mayer	Creative Commons Attribution-NonCommercial-ShareAlike 3.0
3.5		aldfly	1 (mono)	1992-12-00	Not specified	11	XC264715.wav	Not specified	Alder Flycatcher	Not specified	XC264715 Alder Flycatcher (Empidonax alnorum)	['Thamnophilus schistaceus_Plain-winged Antshrike']		Empidonax alnorum	Napo: Archidona	-0.917	44100 (Hz)	call	600 m	<a href="http://johnvmoorenaturerecordings.com/pubs/ECUAD/main.htm">Moore et al. 2013: Bird Sounds of Ecuador DVD</a>. playback-used:no	128000 (bps)	mp3	Not specified	Plain-winged Antshrike (Thamnophilus schistaceus)	264715	https://www.xeno-canto.org/264715	Ecuador	Paul Coopmans	Empidonax alnorum_Alder Flycatcher	-77.8	Not specified	?	Paul Coopmans	Creative Commons Attribution-NonCommercial-ShareAlike 4.0
4.5	no	aldfly	1 (mono)	2015-6-11	Not specified	73	XC269063.wav	Not specified	Alder Flycatcher	Not specified	XC269063 Alder Flycatcher (Empidonax alnorum)	["Catharus ustulatus_Swainson's Thrush", "Gallinago delicata_Wilson's Snipe"]	no	Empidonax alnorum	Muddy River, Denali National Preserve, Alaska	63.9716	44100 (Hz)	call, song	189 m	Mixed paper birch - quaking aspen woodland about 10 - 15 meters from Muddy River, a sinuous watercourse with many sloughs. Within a kilometer were many muskegs and lakes surrounded by spruce. Bandpass 200 - 10000 Hz, amplified +7 dBu for clarity.	128000 (bps)	mp3	Not specified	Swainson's Thrush (Catharus ustulatus); Wilson's Snipe (Gallinago delicata)	269063	https://www.xeno-canto.org/269063	United States	Davyd Betchkal	Empidonax alnorum_Alder Flycatcher	-151.603	Not specified	3:03	Davyd Betchkal	Creative Commons Attribution-NonCommercial-ShareAlike 4.0
5	no	aldfly	2 (stereo)	2015-6-21	Not specified	35	XC283162.wav	Not specified	Alder Flycatcher	Not specified	XC283162 Alder Flycatcher (Empidonax alnorum)	[]	yes	Empidonax alnorum	Beluga--North Bog, Kenai Peninsula Borough, Alaska	61.2089	44100 (Hz)	song	40 m	Natural vocalizations. Recording not modified.	160000 (bps)	mp3	Not specified		283162	https://www.xeno-canto.org/283162	United States	Garrett MacDonald	Empidonax alnorum_Alder Flycatcher	-151.0103	Not specified	12:00	Garrett MacDonald	Creative Commons Attribution-NonCommercial-ShareAlike 4.0
4	no	aldfly	2 (stereo)	2015-7-25	Not specified	51	XC294255.wav	Not specified	Alder Flycatcher	Not specified	XC294255 Alder Flycatcher (Empidonax alnorum)	[]	yes	Empidonax alnorum	Stoneham-et-Tewkesbury, La Jacques-Cartier, Qu茅bec	47.0655	44100 (Hz)	call	380 m	Two or three individuals (juvenile?) calling softly from dense shrubs. Habitat: shrubland, mature mixed forest.	128000 (bps)	mp3	Not specified		294255	https://www.xeno-canto.org/294255	Canada	Martin St-Michel	Empidonax alnorum_Alder Flycatcher	-71.4145	Not specified	8:02	Martin St-Michel	Creative Commons Attribution-NonCommercial-ShareAlike 4.0
3.5		aldfly	1 (mono)	2011-5-25	Not specified	78	XC296725.wav	Not specified	Alder Flycatcher	Not specified	XC296725 Alder Flycatcher (Empidonax alnorum)	['Leiothlypis ruficapilla_Nashville Warbler', "Melospiza lincolnii_Lincoln's Sparrow", 'Haemorhous purpureus_Purple Finch', 'Melospiza melodia_Song Sparrow', 'Colaptes auratus_Northern Flicker', 'Turdus migratorius_American Robin', 'Catharus guttatus_Hermit Thrush']		Empidonax alnorum	Road 2182, Nicolet National Forest (north of Argonne), Wisconsin	45.8321	48000 (Hz)	call	500 m	playback-used:no	128000 (bps)	mp3	Not specified	Nashville Warbler (Leiothlypis ruficapilla); American Yellow Warbler (Setophaga aestiva); Lincoln's Sparrow (Melospiza lincolnii); Purple Finch (Haemorhous purpureus); Song Sparrow (Melospiza melodia); Northern Flicker (Colaptes auratus); American Robin (Turdus migratorius); Hermit Thrush (Catharus guttatus)	296725	https://www.xeno-canto.org/296725	United States	Paul Marvin	Empidonax alnorum_Alder Flycatcher	-88.9155	Not specified	9:38	Paul Marvin	Creative Commons Attribution-NonCommercial-ShareAlike 4.0
4	no	aldfly	2 (stereo)	2014-6-3	Not specified	64	XC302253.wav	Not specified	Alder Flycatcher	Not specified	XC302253 Alder Flycatcher (Empidonax alnorum)	[]	no	Empidonax alnorum	Canoe Reach, Kinbasket Lake, British Columbia	52.7601	44100 (Hz)	song	750 m	Sympatric here with Willow Flycatcher, separated by subtle habitat preferences.	192000 (bps)	mp3	Not specified		302253	https://www.xeno-canto.org/302253	Canada	James Bradley	Empidonax alnorum_Alder Flycatcher	-119.1593	Not specified	9:30	James Bradley	Creative Commons Attribution-NonCommercial-ShareAlike 4.0
3.5		aldfly	1 (mono)	2008-5-29	increasing	54	XC31060.wav	level	Alder Flycatcher	1月3日	XC31060 Alder Flycatcher (Empidonax alnorum)	['Catharus fuscescens_Veery', 'Cardinalis cardinalis_Northern Cardinal', 'Geothlypis trichas_Common Yellowthroat', 'Dumetella carolinensis_Gray Catbird', 'Vermivora cyanoptera_Blue-winged Warbler']		Empidonax alnorum	Michigan, Port Huron SGA	43.0501	48000 (Hz)	Song	250 m		105992 (bps)	mp3	increasing	Veery (Catharus fuscescens); Northern Cardinal (Cardinalis cardinalis); Common Yellowthroat (Geothlypis trichas); Grey Catbird (Dumetella carolinensis); American Yellow Warbler (Setophaga aestiva); Blue-winged Warbler (Vermivora cyanoptera)	31060	https://www.xeno-canto.org/31060	United States	Allen T. Chartier	Empidonax alnorum_Alder Flycatcher	-82.5928	0-3(s)	9:00	Allen T. Chartier	Creative Commons Attribution-NonCommercial-ShareAlike 3.0
5	no	aldfly	2 (stereo)	2016-5-17	increasing	245	XC317112.wav	decelerating	Alder Flycatcher	1月3日	XC317112 Alder Flycatcher (Empidonax alnorum)	[]	yes	Empidonax alnorum	Lake Cormorant, DeSoto County, Mississippi	34.9535	48000 (Hz)	call, song	60 m	heard singing in dense black willow stand on the bank of the Mississippi River. continued singing while foraging and eventually flew within 10ft and intermittently gave different calls.	320000 (bps)	mp3	level		317112	https://www.xeno-canto.org/317112	United States	Hal Mitchell	Empidonax alnorum_Alder Flycatcher	-90.2464	0-3(s)	8:30	Hal Mitchell	Creative Commons Attribution-NonCommercial-ShareAlike 4.0
4	no	aldfly	2 (stereo)	2016-5-22	both	11	XC317903.wav	both	Alder Flycatcher	4月6日	XC317903 Alder Flycatcher (Empidonax alnorum)	[]	yes	Empidonax alnorum	Lake Cormorant, DeSoto County, Mississippi	34.9534	48000 (Hz)	call	60 m	Same place as previous Alder recording. In dense willow stand immediately adjacent to the MS river.	320000 (bps)	mp3	level		317903	https://www.xeno-canto.org/317903	United States	Hal Mitchell	Empidonax alnorum_Alder Flycatcher	-90.2462	0-3(s)	8:00	Hal Mitchell	Creative Commons Attribution-NonCommercial-ShareAlike 4.0
3.5	no	aldfly	1 (mono)	2016-5-22	level	30	XC318444.wav	level	Alder Flycatcher	1月3日	XC318444 Alder Flycatcher (Empidonax alnorum)	['Catharus fuscescens_Veery', 'Melospiza georgiana_Swamp Sparrow', 'Agelaius phoeniceus_Red-winged Blackbird', 'Catharus fuscescens_Veery', 'Turdus migratorius_American Robin']	no	Empidonax alnorum	Watts Flats WMA, Town of Harmony (near Ashville), Chautauqua County, New York	42.0316	48000 (Hz)	song	440 m	5db of boost used, intervals shortened.	128000 (bps)	mp3	both	Veery (Catharus fuscescens); Swamp Sparrow (Melospiza georgiana); Red-winged Blackbird (Agelaius phoeniceus); Veery (Catharus fuscescens); American Robin (Turdus migratorius)	318444	https://www.xeno-canto.org/318444	United States	Jim Berry	Empidonax alnorum_Alder Flycatcher	-79.4381	0-3(s)	7:08	Jim Berry	Creative Commons Attribution-NonCommercial-ShareAlike 4.0
4	no	aldfly	1 (mono)	2016-5-25	Not specified	14	XC318899.wav	Not specified	Alder Flycatcher	Not specified	XC318899 Alder Flycatcher (Empidonax alnorum)	[]	no	Empidonax alnorum	Draper Twin Lake Park, Oakland County, Michigan	42.7646	44100 (Hz)	song	280 m		192000 (bps)	mp3	Not specified		318899	https://www.xeno-canto.org/318899	United States	Antonio Xeira	Empidonax alnorum_Alder Flycatcher	-83.1162	Not specified	8:30	Antonio Xeira	Creative Commons Attribution-NonCommercial-ShareAlike 4.0
4	no	aldfly	1 (mono)	2016-5-28	increasing	6	XC319017.wav	level	Alder Flycatcher	1月3日	XC319017 Alder Flycatcher (Empidonax alnorum)	[]	yes	Empidonax alnorum	Bangor, Penobscot County, Maine	44.8234	16000 (Hz)	call	40 m	Recorded on iPhone 5 using EIM-001 microphone and RODE Rec app. Imported to Audacity with minor trim to shorten the gaps and eliminate "dead air". High Pass Filter to 2400Hz with a rolloff of 24dB to eliminate the nearby foot traffic noise. Marsh environment. Bird was in a bush beside the small side marsh at this location. Was sitting and would occasionally hunt. Otherwise rather stationary. Note…	48814 (bps)	mp3	level		319017	https://www.xeno-canto.org/319017	United States	rob.oconnell	Empidonax alnorum_Alder Flycatcher	-68.7654	6-10(s)	9:30	rob.oconnell	Creative Commons Attribution-NonCommercial-ShareAlike 4.0
3.5	no	aldfly	2 (stereo)	2016-6-18	both	96	XC323488.wav	level	Alder Flycatcher	1月3日	XC323488 Alder Flycatcher (Empidonax alnorum)	['Geothlypis trichas_Common Yellowthroat', 'Zonotrichia albicollis_White-throated Sparrow', "Catharus ustulatus_Swainson's Thrush", 'Empidonax traillii_Willow Flycatcher']	yes	Empidonax alnorum	Jasper National Park--Cottonwood Slough, Alberta	52.8924	48000 (Hz)	song	1100 m	Singing from trees adjacent to ponds. There is an interesting double-vocalization at 1:20.5, where either the bird stutters or a second individual sings nearby. Perhaps it is a Willow Flycatcher? Also, Willow Flycatcher at 0:05? ## Conditions Clear sky, about 60掳F, warming from an overnight freeze. ## Equipment Recorded on a Sennheiser MKE 400 microphone with a wind baffle into a Panasonic GH2 ca…	320000 (bps)	mp3	level	Common Yellowthroat (Geothlypis trichas); White-throated Sparrow (Zonotrichia albicollis); Swainson's Thrush (Catharus ustulatus); Willow Flycatcher (Empidonax traillii)	323488	https://www.xeno-canto.org/323488	Canada	Christopher Eliot	Empidonax alnorum_Alder Flycatcher	-118.0969	0-3(s)	8:53	Christopher Eliot	Creative Commons Attribution-NonCommercial-ShareAlike 4.0
3.5	no	aldfly	2 (stereo)	2016-6-11	Not specified	178	XC330449.wav	Not specified	Alder Flycatcher	Not specified	XC330449 Alder Flycatcher (Empidonax alnorum)	['Zonotrichia albicollis_White-throated Sparrow', 'Leiothlypis ruficapilla_Nashville Warbler', 'Regulus calendula_Ruby-crowned Kinglet']	yes	Empidonax alnorum	For锚t Montmorency, La C么te-de-Beaupr茅, Qu茅bec	47.3197	44100 (Hz)	call, song	800 m	First individual singing from different trees at close range and second inconspicuous individual calling farther away. Habitat: stunted coniferous forest, clearcut, mature coniferous forest.	128000 (bps)	mp3	Not specified	White-throated Sparrow (Zonotrichia albicollis); Nashville Warbler (Leiothlypis ruficapilla); Ruby-crowned Kinglet (Regulus calendula)	330449	https://www.xeno-canto.org/330449	Canada	Martin St-Michel	Empidonax alnorum_Alder Flycatcher	-71.1461	Not specified	8:44	Martin St-Michel	Creative Commons Attribution-NonCommercial-ShareAlike 4.0
3.5	no	aldfly	2 (stereo)	2016-6-19	Not specified	64	XC331564.wav	Not specified	Alder Flycatcher	Not specified	XC331564 Alder Flycatcher (Empidonax alnorum)	['Melospiza melodia_Song Sparrow']	yes	Empidonax alnorum	Godmanchester, Le Haut-Saint-Laurent, Qu茅bec	45.0889	44100 (Hz)	male, song	100 m	Habitat: shrubland, mature deciduous forest, field.	128000 (bps)	mp3	Not specified	Song Sparrow (Melospiza melodia)	331564	https://www.xeno-canto.org/331564	Canada	Martin St-Michel	Empidonax alnorum_Alder Flycatcher	-74.2627	Not specified	6:19	Martin St-Michel	Creative Commons Attribution-NonCommercial-ShareAlike 4.0
3.5	no	aldfly	2 (stereo)	2014-6-5	both	70	XC334685.wav	level	Alder Flycatcher	7月20日	XC334685 Alder Flycatcher (Empidonax alnorum)	['Geothlypis trichas_Common Yellowthroat', 'Zonotrichia albicollis_White-throated Sparrow', 'Setophaga pensylvanica_Chestnut-sided Warbler', 'Melospiza melodia_Song Sparrow', 'Leiothlypis ruficapilla_Nashville Warbler']	yes	Empidonax alnorum	Owl Ave., Sax Zim Bog, St. Louis County, Minnesota	47.146	44100 (Hz)	song	400 m	Raw recording. Bird singing from brushy area near road at a distance of 50 feet. Weather - clear and cool, no wind.	160000 (bps)	mp3	level	Common Yellowthroat (Geothlypis trichas); White-throated Sparrow (Zonotrichia albicollis); Chestnut-sided Warbler (Setophaga pensylvanica); Song Sparrow (Melospiza melodia); Nashville Warbler (Leiothlypis ruficapilla)	334685	https://www.xeno-canto.org/334685	United States	Scott Gravette	Empidonax alnorum_Alder Flycatcher	-92.727	0-3(s)	8:00	Scott Gravette	Creative Commons Attribution-NonCommercial-ShareAlike 4.0
3.5	yes	aldfly	1 (mono)	2017-5-18	level	103	XC370826.wav	level	Alder Flycatcher	1月3日	XC370826 Alder Flycatcher (Empidonax alnorum)	[]	yes	Empidonax alnorum	Maine (near Augusta) Kennebec County, Maine	44.3249	44100 (Hz)	song	50 m	I was walking a nature trail over Togus Stream behind the Togus VA Medical Center, through field and marsh and woods. I heard what I thought might be an Alder Flycatcher and played a recording for it. Shortly this bird flew into a birch tree and called. I wasn't sure if it was an alder when I compared it to the recording of willow flycatcher. The recording level is low but seems clear to me. It h…	224000 (bps)	mp3	both	American Yellow Warbler (Setophaga aestiva)	370826	https://www.xeno-canto.org/370826	United States	mtaylor	Empidonax alnorum_Alder Flycatcher	-69.0381	0-3(s)	10:30	mtaylor	Creative Commons Attribution-NonCommercial-ShareAlike 4.0
4	no	aldfly	1 (mono)	2017-5-19	Not specified	177	XC370881.wav	Not specified	Alder Flycatcher	Not specified	XC370881 Alder Flycatcher (Empidonax alnorum)	[]	yes	Empidonax alnorum	Elsen's Hill, DuPage County, Illinois	41.8605	48000 (Hz)	call	240 m		320000 (bps)	mp3	Not specified		370881	https://www.xeno-canto.org/370881	United States	Matt Wistrand	Empidonax alnorum_Alder Flycatcher	-88.1756	Not specified	8:32	Matt Wistrand	Creative Commons Attribution-NonCommercial-ShareAlike 4.0
3.5	no	aldfly	1 (mono)	2017-5-17	Not specified	5	XC370932.wav	Not specified	Alder Flycatcher	Not specified	XC370932 Alder Flycatcher (Empidonax alnorum)	["Cardellina pusilla_Wilson's Warbler"]	yes	Empidonax alnorum	Steven's Institute Cliffs, Hoboken, Hudson County, New Jersey	40.7457	44100 (Hz)	male, song	20 m		128000 (bps)	mp3	Not specified	Wilson's Warbler (Cardellina pusilla)	370932	https://www.xeno-canto.org/370932	United States	Dominic Garcia-Hall	Empidonax alnorum_Alder Flycatcher	-74.0235	Not specified	8:00	Dominic Garcia-Hall	Creative Commons Attribution-NonCommercial-ShareAlike 4.0
4	no	aldfly	1 (mono)	2017-5-22	Not specified	13	XC371412.wav	Not specified	Alder Flycatcher	Not specified	XC371412 Alder Flycatcher (Empidonax alnorum)	[]	yes	Empidonax alnorum	Elsen's Hill, DuPage County, Illinois	41.8605	48000 (Hz)	zweeoo	240 m		320000 (bps)	mp3	Not specified		371412	https://www.xeno-canto.org/371412	United States	Matt Wistrand	Empidonax alnorum_Alder Flycatcher	-88.1756	Not specified	6:33	Matt Wistrand	Creative Commons Attribution-NonCommercial-ShareAlike 4.0
4	no	aldfly	1 (mono)	2017-6-2	Not specified	1	XC373885.wav	level	Alder Flycatcher	1月3日	XC373885 Alder Flycatcher (Empidonax alnorum)	[]	yes	Empidonax alnorum	Massachusetts (near Worcester), Worcester County, Massachusetts	42.233	44100 (Hz)	song	170 m		96689 (bps)	mp3	level		373885	https://www.xeno-canto.org/373885	United States	Joseph Bourget	Empidonax alnorum_Alder Flycatcher	-71.7644	0-3(s)	13:00	Joseph Bourget	Creative Commons Attribution-NonCommercial-ShareAlike 4.0
3.5	yes	aldfly	1 (mono)	2017-5-27	Not specified	10	XC374636.wav	Not specified	Alder Flycatcher	Not specified	XC374636 Alder Flycatcher (Empidonax alnorum)	['Troglodytes aedon_House Wren']	yes	Empidonax alnorum	St. Francis River Walk, South Fork of Republican River, St. Francis, Cheyenne County, Kansas	39.7791	44100 (Hz)	male, song	1000 m	Rare this far west in the state. I initially heard the hard "pip" call notes and did playback with audio tracks on my Sibley iPhone app to draw it in closer to get recordings, which got it doing the song too. High pass filters and noise reduction used in Audacity to reduce wind noise. Same bird as XC374638.	87990 (bps)	mp3	Not specified	House Wren (Troglodytes aedon)	374636	https://www.xeno-canto.org/374636	United States	Eric Hough	Empidonax alnorum_Alder Flycatcher	-101.8067	Not specified	14:30	Eric Hough	Creative Commons Attribution-NonCommercial-ShareAlike 4.0
3.5	yes	aldfly	1 (mono)	2017-5-27	Not specified	33	XC374638.wav	Not specified	Alder Flycatcher	Not specified	XC374638 Alder Flycatcher (Empidonax alnorum)	['Troglodytes aedon_House Wren']	yes	Empidonax alnorum	St. Francis River Walk, South Fork of Republican River, St. Francis, Cheyenne County, Kansas	39.7791	44100 (Hz)	call, male, song	1000 m	Rare this far west in the state. I initially heard the hard "pip" call notes and did playback with audio tracks on my Sibley iPhone app to draw it in closer to get recordings, which got it doing the song too. High pass filters and noise reduction used in Audacity to reduce wind noise, as well as clipping out a segment of loud wind and traffic noise that occurred between when the bird is calling a…	99709 (bps)	mp3	Not specified	House Wren (Troglodytes aedon)	374638	https://www.xeno-canto.org/374638	United States	Eric Hough	Empidonax alnorum_Alder Flycatcher	-101.8067	Not specified	14:30	Eric Hough	Creative Commons Attribution-NonCommercial-ShareAlike 4.0
4.5	no	aldfly	1 (mono)	2017-6-19	level	20	XC376468.wav	level	Alder Flycatcher	1月3日	XC376468 Alder Flycatcher (Empidonax alnorum)	['Zonotrichia albicollis_White-throated Sparrow', 'Pheucticus ludovicianus_Rose-breasted Grosbeak', 'Molothrus ater_Brown-headed Cowbird']	yes	Empidonax alnorum	Winchell Lake, Alberta	51.4555	48000 (Hz)	male, song	1300 m	Black Spruce (*Picea mariana*) bog with a Dwarf Birch (*Betula glandulosa*) and Labrador Tea (*Rhododendron groenlandicum*) dominated understory. Transitioning to Willow (*Salix* sp.) and White Spruce (*Picea glauca*) in drier upland areas. Recorded with Zoom H1 digital recorder and Sennheiser ME66/K6 microphone. eBird checklist: <https://ebird.org/ebird/view/checklist/S37693638>	192000 (bps)	mp3	level	White-throated Sparrow (Zonotrichia albicollis); Rose-breasted Grosbeak (Pheucticus ludovicianus); Brown-headed Cowbird (Molothrus ater)	376468	https://www.xeno-canto.org/376468	Canada	Michael Harrison	Empidonax alnorum_Alder Flycatcher	-114.6081	0-3(s)	7:30	Michael Harrison	Creative Commons Attribution-NonCommercial-ShareAlike 4.0
3.5	no	aldfly	1 (mono)	2017-7-16	Not specified	48	XC380033.wav	level	Alder Flycatcher	1月3日	XC380033 Alder Flycatcher (Empidonax alnorum)	['Melospiza georgiana_Swamp Sparrow', 'Turdus migratorius_American Robin']	no	Empidonax alnorum	Watts Flats WMA, New York (near Ashville), Chautauqua County, New York	42.033	44100 (Hz)	song	440 m		128000 (bps)	mp3	decreasing	Swamp Sparrow (Melospiza georgiana); American Robin (Turdus migratorius)	380033	https://www.xeno-canto.org/380033	United States	Jim Berry	Empidonax alnorum_Alder Flycatcher	-79.4222	0-3(s)	9:00	Jim Berry	Creative Commons Attribution-NonCommercial-ShareAlike 4.0
4	no	aldfly	1 (mono)	2017-6-8	both	21	XC381871.wav	level	Alder Flycatcher	4月6日	XC381871 Alder Flycatcher (Empidonax alnorum)	[]	yes	Empidonax alnorum	Milbridge, Washington County, Maine	44.5358	48000 (Hz)	song	10 m	Natural vocalization, windy morning just behind the dock in a small wooded brushy lot. Bird was perched on a willow type bush about 8 feet up.	320000 (bps)	mp3	increasing		381871	https://www.xeno-canto.org/381871	United States	Sue Riffe	Empidonax alnorum_Alder Flycatcher	-67.8808	0-3(s)	5:30	Sue Riffe	Creative Commons Attribution-NonCommercial-ShareAlike 4.0
4	no	aldfly	2 (stereo)	2017-6-16	Not specified	45	XC406251.wav	Not specified	Alder Flycatcher	Not specified	XC406251 Alder Flycatcher (Empidonax alnorum)	[]	yes	Empidonax alnorum	Potter Marsh, Anchorage, Alaska	61.0776	48000 (Hz)	song	0 m		320000 (bps)	mp3	Not specified		406251	https://www.xeno-canto.org/406251	United States	Patrik 脜berg	Empidonax alnorum_Alder Flycatcher	-149.8269	Not specified	9:33	Patrik 脜berg	Creative Commons Attribution-NonCommercial-ShareAlike 4.0
4		aldfly	2 (stereo)	2018-5-3	Not specified	27	XC414551.wav	Not specified	Alder Flycatcher	Not specified	XC414551 Alder Flycatcher (Empidonax alnorum)	[]		Empidonax alnorum	Maracay,Pereira, Risaralda	4.8059	44100 (Hz)	call	1100 m	bird-seen:yes	128000 (bps)	mp3	Not specified		414551	https://www.xeno-canto.org/414551	Colombia	Jaime Su谩rez	Empidonax alnorum_Alder Flycatcher	-75.8699	Not specified	12:30	Jaime Su谩rez	Creative Commons Attribution-NonCommercial-ShareAlike 4.0
3.5	no	aldfly	2 (stereo)	2018-6-1	both	51	XC418144.wav	level	Alder Flycatcher	1月3日	XC418144 Alder Flycatcher (Empidonax alnorum)	['Regulus calendula_Ruby-crowned Kinglet', 'Parkesia noveboracensis_Northern Waterthrush', 'Setophaga ruticilla_American Redstart']	no	Empidonax alnorum	Fraser-Fort George C, Fraser-Fort George, British Columbia	53.6227	44100 (Hz)	song	850 m	Bird calling from thick willows at the discharge of a small lake	128000 (bps)	mp3	both	Ruby-crowned Kinglet (Regulus calendula); Northern Waterthrush (Parkesia noveboracensis); American Redstart (Setophaga ruticilla)	418144	https://www.xeno-canto.org/418144	Canada	Jeff Dyck	Empidonax alnorum_Alder Flycatcher	-122.9993	0-3(s)	13:30	Jeff Dyck	Creative Commons Attribution-NonCommercial-ShareAlike 4.0
4	no	aldfly	2 (stereo)	2018-6-12	Not specified	25	XC420402.wav	Not specified	Alder Flycatcher	Not specified	XC420402 Alder Flycatcher (Empidonax alnorum)	[]	yes	Empidonax alnorum	Roan Mt. Rhododendron Gardens, Mitchell County, North Carolina	36.0973	44100 (Hz)	song	1900 m	No modification. Singing bird perched approximately 6 feet above ground in the top of rhododendron shrub.	128000 (bps)	mp3	Not specified		420402	https://www.xeno-canto.org/420402	United States	Scott Gravette	Empidonax alnorum_Alder Flycatcher	-82.1374	Not specified	11:00	Scott Gravette	Creative Commons Attribution-NonCommercial-ShareAlike 4.0
4	yes	aldfly	1 (mono)	2018-6-16	Not specified	31	XC420909.wav	Not specified	Alder Flycatcher	Not specified	XC420909 Alder Flycatcher (Empidonax alnorum)	[]	yes	Empidonax alnorum	Finger Lakes National Forest, New York	42.5053	48000 (Hz)	song	550 m		192000 (bps)	mp3	Not specified		420909	https://www.xeno-canto.org/420909	United States	GABRIEL LEITE	Empidonax alnorum_Alder Flycatcher	-76.784	Not specified	8:30	GABRIEL LEITE	Creative Commons Attribution-NonCommercial-ShareAlike 4.0
4.5	no	aldfly	2 (stereo)	2019-6-7	Not specified	43	XC479502.wav	Not specified	Alder Flycatcher	Not specified	XC479502 Alder Flycatcher (Empidonax alnorum)	['Baeolophus bicolor_Tufted Titmouse', 'Haemorhous purpureus_Purple Finch']	no	Empidonax alnorum	Caroline (near Brooktondale), Tompkins County, New York	42.3306	44100 (Hz)	song	460 m		192000 (bps)	mp3	Not specified	Tufted Titmouse (Baeolophus bicolor); Purple Finch (Haemorhous purpureus)	479502	https://www.xeno-canto.org/479502	United States	Meena Haribal	Empidonax alnorum_Alder Flycatcher	-76.3351	Not specified	9:30	Meena Haribal	Creative Commons Attribution-NonCommercial-ShareAlike 4.0
4.5	no	aldfly	2 (stereo)	2019-6-7	Not specified	98	XC479504.wav	Not specified	Alder Flycatcher	Not specified	XC479504 Alder Flycatcher (Empidonax alnorum)	['Baeolophus bicolor_Tufted Titmouse', 'Haemorhous purpureus_Purple Finch']	no	Empidonax alnorum	Caroline (near Brooktondale), Tompkins County, New York	42.3306	44100 (Hz)	song	460 m		192000 (bps)	mp3	Not specified	Tufted Titmouse (Baeolophus bicolor); Purple Finch (Haemorhous purpureus)	479504	https://www.xeno-canto.org/479504	United States	Meena Haribal	Empidonax alnorum_Alder Flycatcher	-76.3351	Not specified	10:00	Meena Haribal	Creative Commons Attribution-NonCommercial-ShareAlike 4.0
4		aldfly	2 (stereo)	2011-5-28	both	10	XC78890.wav	level	Alder Flycatcher	1月3日	XC78890 Alder Flycatcher (Empidonax alnorum)	[]		Empidonax alnorum	Murphy-Hanrehan Park Reserve, Dakota, Minnesota	44.707	44100 (Hz)	song	280 m		196821 (bps)	mp3	increasing		78890	https://www.xeno-canto.org/78890	United States	Jonathon Jongsma	Empidonax alnorum_Alder Flycatcher	-93.329	0-3(s)	12:20	Jonathon Jongsma	Creative Commons Attribution-ShareAlike 3.0
3.5	no	ameavo	1 (mono)	2012-4-21	Not specified	10	XC133080.wav	Not specified	American Avocet	Not specified	XC133080 American Avocet (Recurvirostra americana)	['Melospiza melodia_Song Sparrow']	yes	Recurvirostra americana	Palo Alto Baylands, Santa Clara, California	37.46	44100 (Hz)	alarm call	0 m	Alarm calls from a group of 15-20 avocets as a Northern Harrier flew over. Recorded with internal microphone of Tascam DR-07.	192000 (bps)	mp3	Not specified	Song Sparrow (Melospiza melodia)	133080	https://www.xeno-canto.org/133080	United States	Jonathon Jongsma	Recurvirostra americana_American Avocet	-122.105	Not specified	7:40	Jonathon Jongsma	Creative Commons Attribution-ShareAlike 3.0
4	no	ameavo	1 (mono)	2013-4-30	Not specified	18	XC139829.wav	Not specified	American Avocet	Not specified	XC139829 American Avocet (Recurvirostra americana)	[]	yes	Recurvirostra americana	Cheyenne, Laramie, Wyoming	41.1267	48000 (Hz)	call, female, male	1800 m		128000 (bps)	mp3	Not specified		139829	https://www.xeno-canto.org/139829	United States	GABRIEL LEITE	Recurvirostra americana_American Avocet	-104.697	Not specified	9:00	GABRIEL LEITE	Creative Commons Attribution-NonCommercial-ShareAlike 3.0
3	no	ameavo	1 (mono)	2013-5-7	Not specified	19	XC139921.wav	Not specified	American Avocet	Not specified	XC139921 American Avocet (Recurvirostra americana)	[]	yes	Recurvirostra americana	University of Wyoming (near Laramie), Albany, Wyoming	41.313	48000 (Hz)	call	2200 m		128000 (bps)	mp3	Not specified		139921	https://www.xeno-canto.org/139921	United States	GABRIEL LEITE	Recurvirostra americana_American Avocet	-105.5787	Not specified	11:00	GABRIEL LEITE	Creative Commons Attribution-NonCommercial-ShareAlike 3.0
2.5	no	ameavo	1 (mono)	2013-11-18	Not specified	145	XC155039.wav	Not specified	American Avocet	Not specified	XC155039 American Avocet (Recurvirostra americana)	['Hydroprogne caspia_Caspian Tern', 'Haematopus palliatus_American Oystercatcher', 'Larus delawarensis_Ring-billed Gull', 'Rynchops niger_Black Skimmer', 'Pluvialis squatarola_Black-bellied Plover', 'Quiscalus major_Boat-tailed Grackle']	yes	Recurvirostra americana	East Jetty, Cameron Par., LA	29.766	44100 (Hz)	call	0 m	Natural vocalizations from flock of ~300 birds as they roosted and foraged amid other roosting gulls, terns, pelicans, and shorebirds by jetty as tide coming in.	128000 (bps)	mp3	Not specified	Caspian Tern (Hydroprogne caspia); American Oystercatcher (Haematopus palliatus); Ring-billed Gull (Larus delawarensis); Black Skimmer (Rynchops niger); Grey Plover (Pluvialis squatarola); Boat-tailed Grackle (Quiscalus major)	155039	https://www.xeno-canto.org/155039	United States	Dan Lane	Recurvirostra americana_American Avocet	-93.337	Not specified	15:30	Dan Lane	Creative Commons Attribution-NonCommercial-ShareAlike 3.0
3	no	ameavo	1 (mono)	2014-2-1	Not specified	26	XC166076.wav	Not specified	American Avocet	Not specified	XC166076 American Avocet (Recurvirostra americana)	[]	yes	Recurvirostra americana	Viera Wetlands, Florida	28.2267	48000 (Hz)	call, flight call	10 m	first two calls from three American Avocets feeding in shallow fresh water, then two took flight and and at least one called in flight	128000 (bps)	mp3	Not specified		166076	https://www.xeno-canto.org/166076	United States	Paul Marvin	Recurvirostra americana_American Avocet	-80.7645	Not specified	8:26	Paul Marvin	Creative Commons Attribution-NonCommercial-ShareAlike 3.0
5	no	ameavo	2 (stereo)	2014-5-19	both	30	XC178760.wav	level	American Avocet	1月3日	XC178760 American Avocet (Recurvirostra americana)	[]	yes	Recurvirostra americana	Glendale Recharge Ponds, Maricopa County, Arizona	33.524	44100 (Hz)	alarm call	320 m		256000 (bps)	mp3	both		178760	https://www.xeno-canto.org/178760	United States	Tim Marquardt	Recurvirostra americana_American Avocet	-112.2839	>10(s)	11:17	Tim Marquardt	Creative Commons Attribution-NonCommercial-ShareAlike 4.0
4.5	no	ameavo	2 (stereo)	2014-5-19	both	30	XC178761.wav	both	American Avocet	1月3日	XC178761 American Avocet (Recurvirostra americana)	['Charadrius vociferus_Killdeer']	yes	Recurvirostra americana	Glendale Recharge Ponds, Maricopa County, Arizona	33.5236	44100 (Hz)	Calling to young fledglings, female, male	320 m		256000 (bps)	mp3	both	Killdeer (Charadrius vociferus)	178761	https://www.xeno-canto.org/178761	United States	Tim Marquardt	Recurvirostra americana_American Avocet	-112.2837	>10(s)	11:44	Tim Marquardt	Creative Commons Attribution-NonCommercial-ShareAlike 4.0
3.5	no	ameavo	1 (mono)	2014-4-22	Not specified	20	XC179043.wav	Not specified	American Avocet	Not specified	XC179043 American Avocet (Recurvirostra americana)	['Spatula discors_Blue-winged Teal']	yes	Recurvirostra americana	Lighthouse Road, Cameron Parish, Louisiana	29.7343	44100 (Hz)	call	0 m	Natural vocalizations from a flock of about 50 individuals in a raised impoundment ponds in otherwise coastal brackish marsh. Most were actively foraging.	128000 (bps)	mp3	Not specified	Blue-winged Teal (Spatula discors)	179043	https://www.xeno-canto.org/179043	United States	Dan Lane	Recurvirostra americana_American Avocet	-93.8563	Not specified	15:00	Dan Lane	Creative Commons Attribution-NonCommercial-ShareAlike 4.0
4	no	ameavo	1 (mono)	2014-5-20	Not specified	28	XC179466.wav	Not specified	American Avocet	Not specified	XC179466 American Avocet (Recurvirostra americana)	[]	yes	Recurvirostra americana	Estero Santa Cruz, Sonora	28.8092	48000 (Hz)	call	0 m	Contact calls from a flock in shallow water.	128000 (bps)	mp3	Not specified		179466	https://www.xeno-canto.org/179466	Mexico	Micah Riegner	Recurvirostra americana_American Avocet	-111.9164	Not specified	9:30	Micah Riegner	Creative Commons Attribution-NonCommercial-ShareAlike 4.0
2.5	no	ameavo	1 (mono)	2014-6-6	level	31	XC185513.wav	level	American Avocet	1月3日	XC185513 American Avocet (Recurvirostra americana)	['Xanthocephalus xanthocephalus_Yellow-headed Blackbird', 'Cistothorus palustris_Marsh Wren', "Phalaropus tricolor_Wilson's Phalarope", 'Himantopus mexicanus_Black-necked Stilt']	yes	Recurvirostra americana	Bowdoin National Wildlife Refuge, Phillips Co., Montana	48.4183	44100 (Hz)	call	600 m	in flight; as noted by Jonathan Jongsma in the forum, there is strong Black-necked Stilt in this recording, which was not listed as a foreground/background species originally, and this recording is actually better of Black-necked Stilt in the second half than of Avocet at all; both species are audible together, e.g., around 0:07 (after initial Stilt), so if there is any use to this recording, it …	128000 (bps)	mp3	level	Yellow-headed Blackbird (Xanthocephalus xanthocephalus); Marsh Wren (Cistothorus palustris); Wilson's Phalarope (Phalaropus tricolor); Black-necked Stilt (Himantopus mexicanus)	185513	https://www.xeno-canto.org/185513	United States	Richard E. Webster	Recurvirostra americana_American Avocet	-107.6657	0-3(s)	6:43	Richard E. Webster	Creative Commons Attribution-NonCommercial-ShareAlike 4.0
1.5	no	ameavo	1 (mono)	2015-4-5	Not specified	9	XC234550.wav	Not specified	American Avocet	Not specified	XC234550 American Avocet (Recurvirostra americana)	['Charadrius vociferus_Killdeer']	yes	Recurvirostra americana	Delano, Kern County, California	35.737	44100 (Hz)	broken wing display	120 m	This 9 second recording documents approximately 15 "woo" notes that a lone adult American Avocet (sex not determined) gave. This bird was performing a broken-wing act and presumably trying to lure me toward it and away from a presumably active nest. This bird was about 20 meters away from me and the recorder. This recording was made on the Lake Woollomes lakebed. Just as the recording ends, one c…	128000 (bps)	mp3	Not specified	Killdeer (Charadrius vociferus)	234550	https://www.xeno-canto.org/234550	United States	Elias Aristides Elias	Recurvirostra americana_American Avocet	-119.1783	Not specified	10:35	Elias Aristides Elias	Creative Commons Attribution-NonCommercial-ShareAlike 4.0
4	no	ameavo	2 (stereo)	2015-11-30	level	5	XC292919.wav	level	American Avocet	7月20日	XC292919 American Avocet (Recurvirostra americana)	[]	yes	Recurvirostra americana	Minatitlan, refineria de SAnta Alejandrina, Veracruz	18.0024	44100 (Hz)	alarm call, flight call	40 m	Wildtronics	128000 (bps)	mp3	decreasing		292919	https://www.xeno-canto.org/292919	Mexico	Manuel Grosselet	Recurvirostra americana_American Avocet	-94.5653	0-3(s)	8:30	Manuel Grosselet	Creative Commons Attribution-NonCommercial-ShareAlike 4.0
5	no	ameavo	1 (mono)	2015-5-24	Not specified	9	XC304441.wav	Not specified	American Avocet	Not specified	XC304441 American Avocet (Recurvirostra americana)	[]	yes	Recurvirostra americana	Cheyenne Bottoms, Barton County, Kansas	38.4716	48000 (Hz)	call	550 m	one of several birds feeding in shallow water calls loudly, perhaps in response to my presence	128000 (bps)	mp3	Not specified		304441	https://www.xeno-canto.org/304441	United States	Paul Marvin	Recurvirostra americana_American Avocet	-98.6727	Not specified	13:34	Paul Marvin	Creative Commons Attribution-NonCommercial-ShareAlike 4.0
5	no	ameavo	1 (mono)	2015-5-24	Not specified	53	XC304446.wav	Not specified	American Avocet	Not specified	XC304446 American Avocet (Recurvirostra americana)	[]	yes	Recurvirostra americana	Cheyenne Bottoms, Barton County, Kansas	38.4716	48000 (Hz)	call	550 m	pair together feeding in shallow water is approached closely by third feeding avocet, one chases third bird off contact calls in background are also from avocets	128000 (bps)	mp3	Not specified		304446	https://www.xeno-canto.org/304446	United States	Paul Marvin	Recurvirostra americana_American Avocet	-98.6727	Not specified	14:06	Paul Marvin	Creative Commons Attribution-NonCommercial-ShareAlike 4.0
3.5	no	ameavo	1 (mono)	2015-5-24	Not specified	165	XC304534.wav	Not specified	American Avocet	Not specified	XC304534 American Avocet (Recurvirostra americana)	['Agelaius phoeniceus_Red-winged Blackbird', 'Xanthocephalus xanthocephalus_Yellow-headed Blackbird', 'Charadrius vociferus_Killdeer', 'Spatula clypeata_Northern Shoveler']	yes	Recurvirostra americana	Cheyenne Bottoms, Barton County, Kansas	38.4716	48000 (Hz)	call	550 m	one of a pair did most of the calling contact calls in background are also from avocets as there were a number of them spread-out in the shallow water	128000 (bps)	mp3	Not specified	Red-winged Blackbird (Agelaius phoeniceus); Yellow-headed Blackbird (Xanthocephalus xanthocephalus); Killdeer (Charadrius vociferus); Northern Shoveler (Spatula clypeata)	304534	https://www.xeno-canto.org/304534	United States	Paul Marvin	Recurvirostra americana_American Avocet	-98.6727	Not specified	13:47	Paul Marvin	Creative Commons Attribution-NonCommercial-ShareAlike 4.0
4	no	ameavo	1 (mono)	2015-5-24	Not specified	22	XC304643.wav	Not specified	American Avocet	Not specified	XC304643 American Avocet (Recurvirostra americana)	[]	yes	Recurvirostra americana	Cheyenne Bottoms, Barton County, Kansas	38.4716	48000 (Hz)	call, flight call	550 m	1/2 dozen mostly in flight	128000 (bps)	mp3	Not specified		304643	https://www.xeno-canto.org/304643	United States	Paul Marvin	Recurvirostra americana_American Avocet	-98.6727	Not specified	14:14	Paul Marvin	Creative Commons Attribution-NonCommercial-ShareAlike 4.0
3.5	no	ameavo	1 (mono)	2015-5-24	Not specified	58	XC304644.wav	Not specified	American Avocet	Not specified	XC304644 American Avocet (Recurvirostra americana)	['Spatula clypeata_Northern Shoveler', 'Xanthocephalus xanthocephalus_Yellow-headed Blackbird', 'Hirundo rustica_Barn Swallow', 'Charadrius vociferus_Killdeer']	yes	Recurvirostra americana	Cheyenne Bottoms, Barton County, Kansas	38.4716	48000 (Hz)	call	550 m	calls as pair reunites after becoming separated, I assume the faint calls are contact calls	128000 (bps)	mp3	Not specified	Northern Shoveler (Spatula clypeata); Yellow-headed Blackbird (Xanthocephalus xanthocephalus); Barn Swallow (Hirundo rustica); Killdeer (Charadrius vociferus)	304644	https://www.xeno-canto.org/304644	United States	Paul Marvin	Recurvirostra americana_American Avocet	-98.6727	Not specified	14:07	Paul Marvin	Creative Commons Attribution-NonCommercial-ShareAlike 4.0
3.5	no	ameavo	1 (mono)	2015-5-24	Not specified	59	XC304674.wav	Not specified	American Avocet	Not specified	XC304674 American Avocet (Recurvirostra americana)	['Charadrius vociferus_Killdeer', 'Fulica americana_American Coot', 'Xanthocephalus xanthocephalus_Yellow-headed Blackbird', 'Agelaius phoeniceus_Red-winged Blackbird']	yes	Recurvirostra americana	Cheyenne Bottoms, Barton County, Kansas	38.4716	48000 (Hz)	call	550 m	loud and what I presume are contact calls, a few pairs present in shallow water	128000 (bps)	mp3	Not specified	Killdeer (Charadrius vociferus); American Coot (Fulica americana); Yellow-headed Blackbird (Xanthocephalus xanthocephalus); Red-winged Blackbird (Agelaius phoeniceus)	304674	https://www.xeno-canto.org/304674	United States	Paul Marvin	Recurvirostra americana_American Avocet	-98.6727	Not specified	13:41	Paul Marvin	Creative Commons Attribution-NonCommercial-ShareAlike 4.0
3.5	no	ameavo	1 (mono)	2015-5-24	Not specified	30	XC304676.wav	Not specified	American Avocet	Not specified	XC304676 American Avocet (Recurvirostra americana)	['Charadrius vociferus_Killdeer']	yes	Recurvirostra americana	Cheyenne Bottoms, Barton County, Kansas	38.4716	48000 (Hz)	call	550 m	four interacting after two pairs got too close, feeding in shallow water	128000 (bps)	mp3	Not specified	Killdeer (Charadrius vociferus)	304676	https://www.xeno-canto.org/304676	United States	Paul Marvin	Recurvirostra americana_American Avocet	-98.6727	Not specified	13:50	Paul Marvin	Creative Commons Attribution-NonCommercial-ShareAlike 4.0
5	no	ameavo	1 (mono)	2015-5-24	Not specified	7	XC304677.wav	Not specified	American Avocet	Not specified	XC304677 American Avocet (Recurvirostra americana)	[]	yes	Recurvirostra americana	Cheyenne Bottoms, Barton County, Kansas	38.4716	48000 (Hz)	call	550 m	loud calls and contact calls, a few pairs feeding in shallow water	128000 (bps)	mp3	Not specified		304677	https://www.xeno-canto.org/304677	United States	Paul Marvin	Recurvirostra americana_American Avocet	-98.6727	Not specified	13:39	Paul Marvin	Creative Commons Attribution-NonCommercial-ShareAlike 4.0
3.5	no	ameavo	1 (mono)	2015-5-24	Not specified	25	XC304679.wav	Not specified	American Avocet	Not specified	XC304679 American Avocet (Recurvirostra americana)	['Xanthocephalus xanthocephalus_Yellow-headed Blackbird', 'Fulica americana_American Coot']	yes	Recurvirostra americana	Cheyenne Bottoms, Barton County, Kansas	38.4716	48000 (Hz)	call	550 m	loud calls and contact calls, a few pairs feeding in shallow water	128000 (bps)	mp3	Not specified	Yellow-headed Blackbird (Xanthocephalus xanthocephalus); American Coot (Fulica americana)	304679	https://www.xeno-canto.org/304679	United States	Paul Marvin	Recurvirostra americana_American Avocet	-98.6727	Not specified	13:42	Paul Marvin	Creative Commons Attribution-NonCommercial-ShareAlike 4.0
3.5	no	ameavo	1 (mono)	2015-5-24	Not specified	35	XC304680.wav	Not specified	American Avocet	Not specified	XC304680 American Avocet (Recurvirostra americana)	['Charadrius vociferus_Killdeer', 'Fulica americana_American Coot', 'Agelaius phoeniceus_Red-winged Blackbird']	yes	Recurvirostra americana	Cheyenne Bottoms, Barton County, Kansas	38.4716	48000 (Hz)	call	550 m	loud calls and contact calls, a few pairs feeding in shallow water	128000 (bps)	mp3	Not specified	Killdeer (Charadrius vociferus); American Coot (Fulica americana); Red-winged Blackbird (Agelaius phoeniceus)	304680	https://www.xeno-canto.org/304680	United States	Paul Marvin	Recurvirostra americana_American Avocet	-98.6727	Not specified	13:44	Paul Marvin	Creative Commons Attribution-NonCommercial-ShareAlike 4.0
3.5	no	ameavo	1 (mono)	2015-5-24	Not specified	122	XC304681.wav	Not specified	American Avocet	Not specified	XC304681 American Avocet (Recurvirostra americana)	['Charadrius vociferus_Killdeer', 'Chlidonias niger_Black Tern', 'Agelaius phoeniceus_Red-winged Blackbird', 'Riparia riparia_Bank Swallow', 'Xanthocephalus xanthocephalus_Yellow-headed Blackbird', 'Fulica americana_American Coot']	yes	Recurvirostra americana	Cheyenne Bottoms, Barton County, Kansas	38.4716	48000 (Hz)	call	550 m	contact calls from pair at close range, a few pairs feeding in shallow water	128000 (bps)	mp3	Not specified	Killdeer (Charadrius vociferus); Black Tern (Chlidonias niger); Red-winged Blackbird (Agelaius phoeniceus); Sand Martin (Riparia riparia); Yellow-headed Blackbird (Xanthocephalus xanthocephalus); American Coot (Fulica americana)	304681	https://www.xeno-canto.org/304681	United States	Paul Marvin	Recurvirostra americana_American Avocet	-98.6727	Not specified	13:55	Paul Marvin	Creative Commons Attribution-NonCommercial-ShareAlike 4.0
5	no	ameavo	2 (stereo)	2016-5-21	Not specified	17	XC317972.wav	Not specified	American Avocet	Not specified	XC317972 American Avocet (Recurvirostra americana)	[]	yes	Recurvirostra americana	Willcox ponds, Cochise County, Arizona	32.2311	48000 (Hz)	call	1300 m		128087 (bps)	mp3	Not specified		317972	https://www.xeno-canto.org/317972	United States	Jim Holmes	Recurvirostra americana_American Avocet	-109.8252	Not specified	12:00	Jim Holmes	Creative Commons Attribution-NonCommercial-ShareAlike 4.0
3.5	no	ameavo	1 (mono)	2016-5-2	level	137	XC318019.wav	level	American Avocet	1月3日	XC318019 American Avocet (Recurvirostra americana)	['Xanthocephalus xanthocephalus_Yellow-headed Blackbird', 'Charadrius vociferus_Killdeer', 'Cistothorus palustris_Marsh Wren']	yes	Recurvirostra americana	San Luis National Wildlife Refuge, Stevinson, Merced County, California	37.274	48000 (Hz)	alarm call	20 m	2 American Avocets in the trail ahead of me. I recorded as I walked toward them.	320000 (bps)	mp3	level	Yellow-headed Blackbird (Xanthocephalus xanthocephalus); Killdeer (Charadrius vociferus); Marsh Wren (Cistothorus palustris)	318019	https://www.xeno-canto.org/318019	United States	Thomas G. Graves	Recurvirostra americana_American Avocet	-120.8467	0-3(s)	9:23	Thomas G. Graves	Creative Commons Attribution-NonCommercial-ShareAlike 4.0
4	no	ameavo	1 (mono)	2015-4-27	Not specified	9	XC324488.wav	Not specified	American Avocet	Not specified	XC324488 American Avocet (Recurvirostra americana)	[]	yes	Recurvirostra americana	north end of Garst Rd, Calipatria, Imperial County, California	33.2016	48000 (Hz)	flight call	-70 m	pair in short flight	128000 (bps)	mp3	Not specified		324488	https://www.xeno-canto.org/324488	United States	Paul Marvin	Recurvirostra americana_American Avocet	-115.597	Not specified	15:20	Paul Marvin	Creative Commons Attribution-NonCommercial-ShareAlike 4.0
4	no	ameavo	1 (mono)	2015-4-27	Not specified	15	XC324505.wav	Not specified	American Avocet	Not specified	XC324505 American Avocet (Recurvirostra americana)	[]	yes	Recurvirostra americana	north end of Garst Rd, Calipatria, Imperial County, California	33.2016	48000 (Hz)	call, flight call	-70 m	pair, part in flight	128000 (bps)	mp3	Not specified		324505	https://www.xeno-canto.org/324505	United States	Paul Marvin	Recurvirostra americana_American Avocet	-115.597	Not specified	15:26	Paul Marvin	Creative Commons Attribution-NonCommercial-ShareAlike 4.0
4	no	ameavo	1 (mono)	2015-4-27	Not specified	7	XC324509.wav	Not specified	American Avocet	Not specified	XC324509 American Avocet (Recurvirostra americana)	[]	yes	Recurvirostra americana	north end of Garst Rd, Calipatria, Imperial County, California	33.2016	48000 (Hz)	call	-70 m		128000 (bps)	mp3	Not specified		324509	https://www.xeno-canto.org/324509	United States	Paul Marvin	Recurvirostra americana_American Avocet	-115.597	Not specified	15:19	Paul Marvin	Creative Commons Attribution-NonCommercial-ShareAlike 4.0
4	no	ameavo	1 (mono)	2015-4-27	Not specified	10	XC324558.wav	Not specified	American Avocet	Not specified	XC324558 American Avocet (Recurvirostra americana)	[]	yes	Recurvirostra americana	north end of Garst Rd, Calipatria, Imperial County, California	33.2016	48000 (Hz)	call	-70 m		128000 (bps)	mp3	Not specified		324558	https://www.xeno-canto.org/324558	United States	Paul Marvin	Recurvirostra americana_American Avocet	-115.597	Not specified	15:18	Paul Marvin	Creative Commons Attribution-NonCommercial-ShareAlike 4.0
3.5	no	ameavo	1 (mono)	2015-4-27	Not specified	24	XC324577.wav	Not specified	American Avocet	Not specified	XC324577 American Avocet (Recurvirostra americana)	['Hydroprogne caspia_Caspian Tern']	yes	Recurvirostra americana	Salton Sea - Rock Hill Trail, Imperial County, California	33.1813	48000 (Hz)	flight call	-70 m	pair in flight over water	128000 (bps)	mp3	Not specified	Caspian Tern (Hydroprogne caspia)	324577	https://www.xeno-canto.org/324577	United States	Paul Marvin	Recurvirostra americana_American Avocet	-115.6227	Not specified	14:05	Paul Marvin	Creative Commons Attribution-NonCommercial-ShareAlike 4.0
4.5	no	ameavo	2 (stereo)	2012-5-26	Not specified	25	XC383881.wav	level	American Avocet	Not specified	XC383881 American Avocet (Recurvirostra americana)	['Himantopus mexicanus_Black-necked Stilt']	yes	Recurvirostra americana	Sitio Ramsar R铆o San Pedro-Meoqui, Meoqui Municipality, Chihuahua	28.2592	44100 (Hz)	alarm call	1100 m	We just pass next to a well know breeding zone and all the birds begin to make alarm calls.	128000 (bps)	mp3	level	Black-necked Stilt (Himantopus mexicanus)	383881	https://www.xeno-canto.org/383881	Mexico	fernando mondaca fernandez	Recurvirostra americana_American Avocet	-105.4862	>10(s)	9:30	fernando mondaca fernandez	Creative Commons Attribution-NonCommercial-ShareAlike 4.0
3.5	no	ameavo	2 (stereo)	2018-6-20	level	7	XC421940.wav	level	American Avocet	7月20日	XC421940 American Avocet (Recurvirostra americana)	['Charadrius vociferus_Killdeer']	yes	Recurvirostra americana	Nabor Carillo, Estado de M茅xico	19.462	44100 (Hz)	alarm call	2200 m	wildtronics mono amplified Tascam DR05	320000 (bps)	mp3	level	Killdeer (Charadrius vociferus)	421940	https://www.xeno-canto.org/421940	Mexico	Manuel Grosselet	Recurvirostra americana_American Avocet	-98.9683	0-3(s)	7:00	Manuel Grosselet	Creative Commons Attribution-NonCommercial-ShareAlike 4.0
4	no	ameavo	1 (mono)	2017-12-17	Not specified	42	XC452798.wav	Not specified	American Avocet	Not specified	XC452798 American Avocet (Recurvirostra americana)	[]	yes	Recurvirostra americana	Estero Llano Grande SP, Weslaco, Hidalgo County, Texas	26.1253	48000 (Hz)	flight call	20 m		128000 (bps)	mp3	Not specified		452798	https://www.xeno-canto.org/452798	United States	Paul Marvin	Recurvirostra americana_American Avocet	-97.9532	Not specified	10:08	Paul Marvin	Creative Commons Attribution-NonCommercial-ShareAlike 4.0
4.5	no	ameavo	2 (stereo)	2019-5-23	Not specified	55	XC480759.wav	Not specified	American Avocet	Not specified	XC480759 American Avocet (Recurvirostra americana)	['Sturnella neglecta_Western Meadowlark']	yes	Recurvirostra americana	Continental Lake, Humboldt County, Nevada	41.8934	48000 (Hz)	call	1300 m	Small flock, maybe 6 birds feeding on the edge of a very large shallow seasonal lake in the middle of dry scrub desert. During this vocalization 4 of them seemed to be in a territorial dispute.	320137 (bps)	mp3	Not specified	Western Meadowlark (Sturnella neglecta)	480759	https://www.xeno-canto.org/480759	United States	Bruce Lagerquist	Recurvirostra americana_American Avocet	-118.7424	Not specified	16:30	Bruce Lagerquist	Creative Commons Attribution-NonCommercial-ShareAlike 4.0
4.5	no	ameavo	2 (stereo)	2019-5-23	Not specified	22	XC480761.wav	Not specified	American Avocet	Not specified	XC480761 American Avocet (Recurvirostra americana)	['Sturnella neglecta_Western Meadowlark']	yes	Recurvirostra americana	Continental Lake, Humboldt County, Nevada	41.8934	48000 (Hz)	call	1300 m	One or two birds calling from the same small flock as XC480759.	320349 (bps)	mp3	Not specified	Western Meadowlark (Sturnella neglecta)	480761	https://www.xeno-canto.org/480761	United States	Bruce Lagerquist	Recurvirostra americana_American Avocet	-118.7424	Not specified	16:30	Bruce Lagerquist	Creative Commons Attribution-NonCommercial-ShareAlike 4.0
5	no	ameavo	2 (stereo)	2019-6-16	level	2	XC481858.wav	level	American Avocet	4月6日	XC481858 American Avocet (Recurvirostra americana)	[]	yes	Recurvirostra americana	Mexico City, Federal District, laguna de San Gregorio Atpulco	19.2743	44100 (Hz)	alarm call, flight call	2200 m	wildtronics mono amplified	320000 (bps)	mp3	increasing		481858	https://www.xeno-canto.org/481858	Mexico	Manuel Grosselet	Recurvirostra americana_American Avocet	-99.0566	0-3(s)	9:00	Manuel Grosselet	Creative Commons Attribution-NonCommercial-ShareAlike 4.0
4	no	ameavo	1 (mono)	2019-7-31	level	1	XC494032.wav	level	American Avocet	1月3日	XC494032 American Avocet (Recurvirostra americana)	[]	yes	Recurvirostra americana	Lagerman Reservoir, Boulder Cty, Colorado	40.1378	48000 (Hz)	call	1600 m	Natural vocalization while bird was flying	320000 (bps)	mp3	level		494032	https://www.xeno-canto.org/494032	United States	Sue Riffe	Recurvirostra americana_American Avocet	-105.1869	0-3(s)	15:23	Sue Riffe	Creative Commons Attribution-NonCommercial-ShareAlike 4.0
4.5	no	ameavo	1 (mono)	2012-4-21	Not specified	12	XC99571.wav	Not specified	American Avocet	Not specified	XC99571 American Avocet (Recurvirostra americana)	['Melospiza melodia_Song Sparrow']	yes	Recurvirostra americana	Palo Alto Baylands, Santa Clara, California	37.46	44100 (Hz)	alarm call	2 m	A pair of birds in a wetland just off the road. In a mixed group of Avocets and Black-necked Stilts. These bird became agitated as I walked nearby. Recorded with internal microphone of Tascam DR-07.	128000 (bps)	mp3	Not specified	Song Sparrow (Melospiza melodia)	99571	https://www.xeno-canto.org/99571	United States	Jonathon Jongsma	Recurvirostra americana_American Avocet	-122.105	0-3(s)	7:42	Jonathon Jongsma	Creative Commons Attribution-ShareAlike 3.0
2.5	no	amebit	2 (stereo)	2013-3-25	increasing	20	XC127371.wav	level	American Bittern	1月3日	XC127371 American Bittern (Botaurus lentiginosus)	['Turdus migratorius_American Robin', 'Junco hyemalis_Dark-eyed Junco']	no	Botaurus lentiginosus	Swan Lake, Victoria, British Columbia	48.461	44100 (Hz)	clicking, pumping, song	50 m	Note the rhythmic clicking preceding the pumping. No sound filtering.	320000 (bps)	mp3	level	American Robin (Turdus migratorius); Dark-eyed Junco (Junco hyemalis)	127371	https://www.xeno-canto.org/127371	Canada	Alejandro Erickson	Botaurus lentiginosus_American Bittern	-123.375	6-10(s)	21:45	Alejandro Erickson	Creative Commons Attribution-ShareAlike 3.0
1	no	amebit	1 (mono)	2013-4-15	Not specified	22	XC130058.wav	Not specified	American Bittern	Not specified	XC130058 American Bittern (Botaurus lentiginosus)	[]	no	Botaurus lentiginosus	United States Caroline New York Nocturnal Flight Call Recording Station	42.343	44100 (Hz)	flight call	420 m	The recording was made between 00:00 and 05:30 from a Nocturnal Flight Call Listening Station	64000 (bps)	mp3	Not specified		130058	https://www.xeno-canto.org/130058	United States	Steve Kelling	Botaurus lentiginosus_American Bittern	-76.3	>10(s)	0:00	Steve Kelling	Creative Commons Attribution-NonCommercial-ShareAlike 3.0
2	no	amebit	1 (mono)	2013-5-9	Not specified	38	XC133167.wav	Not specified	American Bittern	Not specified	XC133167 American Bittern (Botaurus lentiginosus)	[]	no	Botaurus lentiginosus	United States Caroline New York Nocturnal Flight Call Recording Station	42.343	44100 (Hz)	flight call	420 m	Nocturnal Flight call recording station. Recordings made between midnight and 5 AM. Two American Bitterns flying over the recording station.	64000 (bps)	mp3	Not specified		133167	https://www.xeno-canto.org/133167	United States	Steve Kelling	Botaurus lentiginosus_American Bittern	-76.3	Not specified	0:00	Steve Kelling	Creative Commons Attribution-NonCommercial-ShareAlike 3.0
2.5	no	amebit	2 (stereo)	2013-5-8	Not specified	6	XC141316.wav	Not specified	American Bittern	Not specified	XC141316 American Bittern (Botaurus lentiginosus)	['Melospiza georgiana_Swamp Sparrow', 'Corvus brachyrhynchos_American Crow']	yes	Botaurus lentiginosus	Middletown, New Castle, Delaware	39.5562	44100 (Hz)	call	0 m	call as bird flushed from marsh	128000 (bps)	mp3	Not specified	Swamp Sparrow (Melospiza georgiana); American Crow (Corvus brachyrhynchos)	141316	https://www.xeno-canto.org/141316	United States	Paul Driver	Botaurus lentiginosus_American Bittern	-75.5822	Not specified	5:43	Paul Driver	Creative Commons Attribution-NonCommercial-ShareAlike 3.0
4.5	no	amebit	2 (stereo)	2013-6-16	both	150	XC141320.wav	level	American Bittern	1月3日	XC141320 American Bittern (Botaurus lentiginosus)	['Geothlypis trichas_Common Yellowthroat', 'Melospiza melodia_Song Sparrow', "Catharus ustulatus_Swainson's Thrush", 'Empidonax alnorum_Alder Flycatcher']	no	Botaurus lentiginosus	Newlands, BC	54.108	44100 (Hz)	song	599 m	- two songs by same adult male. - extraneous sounds edited by silencing rather than cutting out to preserve time interval between songs. - bird singing from near east edge of Newlands Marsh, approximately 15 meters north of Upper Fraser Road. - habitat is fresh water marsh surrounded by mixed deciduous/coniferous forest and grass pastures. - UTM coordinates of bird from Google Earth: Zone 10U 551…	128000 (bps)	mp3	increasing	Common Yellowthroat (Geothlypis trichas); Song Sparrow (Melospiza melodia); Swainson's Thrush (Catharus ustulatus); Alder Flycatcher (Empidonax alnorum)	141320	https://www.xeno-canto.org/141320	Canada	Jack Bowling	Botaurus lentiginosus_American Bittern	-122.2058	6-10(s)	20:45	Jack Bowling	Creative Commons Attribution-NonCommercial-ShareAlike 3.0
2.5	no	amebit	1 (mono)	2013-6-21	level	13	XC149911.wav	level	American Bittern	1月3日	XC149911 American Bittern (Botaurus lentiginosus)	["Gallinago delicata_Wilson's Snipe", 'Podiceps grisegena_Red-necked Grebe', 'Porzana carolina_Sora', "Catharus ustulatus_Swainson's Thrush", 'Fulica americana_American Coot']	no	Botaurus lentiginosus	Wood Buffalo (near Fort McMurray), Division No. 16, Alberta	56.7264	44100 (Hz)	call	260 m		128000 (bps)	mp3	level	Wilson's Snipe (Gallinago delicata); Red-necked Grebe (Podiceps grisegena); Sora (Porzana carolina); Swainson's Thrush (Catharus ustulatus); American Coot (Fulica americana)	149911	https://www.xeno-canto.org/149911	Canada	Dugan Maynard	Botaurus lentiginosus_American Bittern	-111.3803	0-3(s)	23:00	Dugan Maynard	Creative Commons Attribution-NonCommercial-ShareAlike 3.0
5	no	amebit	1 (mono)	2014-3-11	Not specified	10	XC172859.wav	Not specified	American Bittern	Not specified	XC172859 American Bittern (Botaurus lentiginosus)	[]	yes	Botaurus lentiginosus	Orlando Wetlands, Christmas, Orange County, Florida	28.5785	48000 (Hz)	flight call	0 m	flight across marsh away from me	128000 (bps)	mp3	Not specified		172859	https://www.xeno-canto.org/172859	United States	Paul Marvin	Botaurus lentiginosus_American Bittern	-80.9961	Not specified	11:03	Paul Marvin	Creative Commons Attribution-NonCommercial-ShareAlike 4.0
4	no	amebit	1 (mono)	2014-3-16	Not specified	14	XC172860.wav	Not specified	American Bittern	Not specified	XC172860 American Bittern (Botaurus lentiginosus)	[]	yes	Botaurus lentiginosus	Orlando Wetlands, Christmas, Orange County, Florida	28.5785	48000 (Hz)	flight call	0 m	flight across marsh away from me	128000 (bps)	mp3	Not specified		172860	https://www.xeno-canto.org/172860	United States	Paul Marvin	Botaurus lentiginosus_American Bittern	-80.9961	Not specified	11:03	Paul Marvin	Creative Commons Attribution-NonCommercial-ShareAlike 4.0
3.5	no	amebit	1 (mono)	2014-6-4	level	146	XC184876.wav	both	American Bittern	7月20日	XC184876 American Bittern (Botaurus lentiginosus)	['Melospiza melodia_Song Sparrow', 'Agelaius phoeniceus_Red-winged Blackbird', 'Tyrannus tyrannus_Eastern Kingbird', 'Spatula discors_Blue-winged Teal', 'Porzana carolina_Sora', "Gallinago delicata_Wilson's Snipe", 'Hirundo rustica_Barn Swallow', 'Anas platyrhynchos_Mallard']	no	Botaurus lentiginosus	Crow Valley Campground, Pawnee Grasslands, CO	40.6409	44100 (Hz)	song	1500 m	2nd recording of this individual	128000 (bps)	mp3	level	Song Sparrow (Melospiza melodia); Red-winged Blackbird (Agelaius phoeniceus); Eastern Kingbird (Tyrannus tyrannus); Blue-winged Teal (Spatula discors); Sora (Porzana carolina); Wilson's Snipe (Gallinago delicata); Barn Swallow (Hirundo rustica); Mallard (Anas platyrhynchos)	184876	https://www.xeno-canto.org/184876	United States	Richard E. Webster	Botaurus lentiginosus_American Bittern	-104.3397	6-10(s)	4:54	Richard E. Webster	Creative Commons Attribution-NonCommercial-ShareAlike 4.0
2.5	no	amebit	1 (mono)	2014-6-4	level	84	XC184879.wav	both	American Bittern	7月20日	XC184879 American Bittern (Botaurus lentiginosus)	['Agelaius phoeniceus_Red-winged Blackbird', 'Hirundo rustica_Barn Swallow', 'Tyrannus tyrannus_Eastern Kingbird', 'Porzana carolina_Sora', 'Quiscalus mexicanus_Great-tailed Grackle']	no	Botaurus lentiginosus	Crow Valley Campground, Pawnee Grasslands, CO	40.6409	44100 (Hz)	song	1500 m	3rd recording of this individual	128000 (bps)	mp3	level	Red-winged Blackbird (Agelaius phoeniceus); Barn Swallow (Hirundo rustica); Eastern Kingbird (Tyrannus tyrannus); Sora (Porzana carolina); Great-tailed Grackle (Quiscalus mexicanus)	184879	https://www.xeno-canto.org/184879	United States	Richard E. Webster	Botaurus lentiginosus_American Bittern	-104.3397	6-10(s)	4:58	Richard E. Webster	Creative Commons Attribution-NonCommercial-ShareAlike 4.0
3.5	no	amebit	1 (mono)	2014-6-4	level	164	XC184881.wav	both	American Bittern	7月20日	XC184881 American Bittern (Botaurus lentiginosus)	['Melospiza melodia_Song Sparrow', 'Agelaius phoeniceus_Red-winged Blackbird', 'Porzana carolina_Sora', "Gallinago delicata_Wilson's Snipe", 'Quiscalus mexicanus_Great-tailed Grackle', 'Hirundo rustica_Barn Swallow', 'Tyrannus tyrannus_Eastern Kingbird', 'Fulica americana_American Coot', 'Quiscalus quiscula_Common Grackle', 'Sturnella neglecta_Western Meadowlark']	no	Botaurus lentiginosus	Crow Valley Campground, Pawnee Grasslands, CO	40.6409	44100 (Hz)	song	1500 m	4th recording of this individual	128000 (bps)	mp3	level	Song Sparrow (Melospiza melodia); Red-winged Blackbird (Agelaius phoeniceus); Sora (Porzana carolina); Wilson's Snipe (Gallinago delicata); Great-tailed Grackle (Quiscalus mexicanus); Barn Swallow (Hirundo rustica); Eastern Kingbird (Tyrannus tyrannus); American Coot (Fulica americana); Common Grackle (Quiscalus quiscula); Western Meadowlark (Sturnella neglecta)	184881	https://www.xeno-canto.org/184881	United States	Richard E. Webster	Botaurus lentiginosus_American Bittern	-104.3397	6-10(s)	5:01	Richard E. Webster	Creative Commons Attribution-NonCommercial-ShareAlike 4.0
3.5	no	amebit	1 (mono)	2014-6-4	level	217	XC184882.wav	both	American Bittern	7月20日	XC184882 American Bittern (Botaurus lentiginosus)	['Agelaius phoeniceus_Red-winged Blackbird', 'Anas platyrhynchos_Mallard', "Gallinago delicata_Wilson's Snipe", 'Porzana carolina_Sora', 'Spatula discors_Blue-winged Teal', 'Zenaida macroura_Mourning Dove', 'Melospiza melodia_Song Sparrow', 'Chordeiles minor_Common Nighthawk']	no	Botaurus lentiginosus	Crow Valley Campground, Pawnee Grasslands, CO	40.6409	44100 (Hz)	song	1500 m	1st of 4 recordings of this individual	128000 (bps)	mp3	level	Red-winged Blackbird (Agelaius phoeniceus); Mallard (Anas platyrhynchos); Wilson's Snipe (Gallinago delicata); Sora (Porzana carolina); Blue-winged Teal (Spatula discors); Mourning Dove (Zenaida macroura); Song Sparrow (Melospiza melodia); Common Nighthawk (Chordeiles minor)	184882	https://www.xeno-canto.org/184882	United States	Richard E. Webster	Botaurus lentiginosus_American Bittern	-104.3397	6-10(s)	4:49	Richard E. Webster	Creative Commons Attribution-NonCommercial-ShareAlike 4.0
4		amebit	1 (mono)	2013-6-2	Not specified	20	XC212025.wav	level	American Bittern	Not specified	XC212025 American Bittern (Botaurus lentiginosus)	[]		Botaurus lentiginosus	Dairy Mart Pond, San Diego, San Diego County, California	32.5545	44100 (Hz)	song	10 m	Bird first not visible, in the reeds, by the pond; song unsolicited first. We recorded the bird singing with IiPhone and replayed its own song. It came closer and became visible, at the edge of the reeds by the water. It kept singing while showing a characteristic behavior, extending its neck while producing the sound. bird-seen:yes	128000 (bps)	mp3	level		212025	https://www.xeno-canto.org/212025	United States	tetiaroa	Botaurus lentiginosus_American Bittern	-117.065	>10(s)	19:30	tetiaroa	Creative Commons Attribution-NonCommercial-ShareAlike 4.0
4.5		amebit	2 (stereo)	2010-5-17	Not specified	16	XC233158.wav	Not specified	American Bittern	Not specified	XC233158 American Bittern (Botaurus lentiginosus)	['Spizella passerina_Chipping Sparrow']		Botaurus lentiginosus	Algonquin Provincial Park, Ontario	45.919	44100 (Hz)	song	180 m		160000 (bps)	mp3	Not specified	Chipping Sparrow (Spizella passerina)	233158	https://www.xeno-canto.org/233158	Canada	Harry Lehto	Botaurus lentiginosus_American Bittern	-77.583	Not specified	?	Harry Lehto	Creative Commons Attribution-NonCommercial-ShareAlike 4.0
1.5	no	amebit	2 (stereo)	2015-4-26	Not specified	65	XC237517.wav	Not specified	American Bittern	Not specified	XC237517 American Bittern (Botaurus lentiginosus)	['Agelaius phoeniceus_Red-winged Blackbird']	no	Botaurus lentiginosus	Peterborough, Peterborough County, Ontario	44.3211	44100 (Hz)	song	220 m	Too windy and low to make good recording. Was pretty close. On E side of path just past second bridge at Miller Creek. There were at least 2 maybe 3 boombing at this location this evening.	128000 (bps)	mp3	Not specified	Red-winged Blackbird (Agelaius phoeniceus)	237517	https://www.xeno-canto.org/237517	Canada	Iain	Botaurus lentiginosus_American Bittern	-78.3264	Not specified	6:00	Iain	Creative Commons Attribution-NonCommercial-ShareAlike 4.0
3.5	yes	amebit	2 (stereo)	2015-7-4	Not specified	288	XC256110.wav	Not specified	American Bittern	Not specified	XC256110 American Bittern (Botaurus lentiginosus)	['Agelaius phoeniceus_Red-winged Blackbird', 'Cistothorus palustris_Marsh Wren', 'Podilymbus podiceps_Pied-billed Grebe', 'Quiscalus quiscula_Common Grackle']	no	Botaurus lentiginosus	Baie-du-Febvre, Nicolet-Yamaska, Qu茅bec	46.154	44100 (Hz)	song	10 m	Three individuals vocalizing from cover. Habitat: marsh.	128000 (bps)	mp3	Not specified	Red-winged Blackbird (Agelaius phoeniceus); Marsh Wren (Cistothorus palustris); Pied-billed Grebe (Podilymbus podiceps); Common Grackle (Quiscalus quiscula)	256110	https://www.xeno-canto.org/256110	Canada	Martin St-Michel	Botaurus lentiginosus_American Bittern	-72.7455	Not specified	6:10	Martin St-Michel	Creative Commons Attribution-NonCommercial-ShareAlike 4.0
4	no	amebit	2 (stereo)	2015-7-4	Not specified	7	XC256198.wav	Not specified	American Bittern	Not specified	XC256198 American Bittern (Botaurus lentiginosus)	[]	yes	Botaurus lentiginosus	Baie-du-Febvre, Nicolet-Yamaska, Qu茅bec	46.154	44100 (Hz)	flight call	10 m	Habitat: field, marsh.	128000 (bps)	mp3	Not specified		256198	https://www.xeno-canto.org/256198	Canada	Martin St-Michel	Botaurus lentiginosus_American Bittern	-72.7455	Not specified	6:45	Martin St-Michel	Creative Commons Attribution-NonCommercial-ShareAlike 4.0
2		amebit	2 (stereo)	2013-5-6	Not specified	7	XC292673.wav	Not specified	American Bittern	Not specified	XC292673 American Bittern (Botaurus lentiginosus)	[]		Botaurus lentiginosus	Saint-Louis-de-Gonzague, Beauharnois-Salaberry Regional County Municipality, Quebec	45.2765	44100 (Hz)	Pump-er-lunk	40 m	Recorded with portable Sony IC Recorder (ICD-PX312). bird-seen:yes	128000 (bps)	mp3	Not specified		292673	https://www.xeno-canto.org/292673	Canada	Patrick Turgeon	Botaurus lentiginosus_American Bittern	-73.956	Not specified	16:53	Patrick Turgeon	Creative Commons Attribution-NonCommercial-ShareAlike 4.0
3.5	no	amebit	2 (stereo)	2015-5-17	Not specified	419	XC298363.wav	Not specified	American Bittern	Not specified	XC298363 American Bittern (Botaurus lentiginosus)	['Agelaius phoeniceus_Red-winged Blackbird', 'Anser caerulescens_Snow Goose', 'Geothlypis trichas_Common Yellowthroat', 'Melospiza melodia_Song Sparrow']	no	Botaurus lentiginosus	R茅serve nationale de faune du cap Tourmente, La C么te-de-Beaupr茅, Qu茅bec	47.069	44100 (Hz)	song	0 m	Habitat: freshwater lake, marsh, shrubland.	128000 (bps)	mp3	Not specified	Red-winged Blackbird (Agelaius phoeniceus); Snow Goose (Anser caerulescens); Common Yellowthroat (Geothlypis trichas); Song Sparrow (Melospiza melodia)	298363	https://www.xeno-canto.org/298363	Canada	Martin St-Michel	Botaurus lentiginosus_American Bittern	-70.7935	Not specified	9:01	Martin St-Michel	Creative Commons Attribution-NonCommercial-ShareAlike 4.0
4	no	amebit	2 (stereo)	2015-7-4	Not specified	5	XC298966.wav	Not specified	American Bittern	Not specified	XC298966 American Bittern (Botaurus lentiginosus)	[]	yes	Botaurus lentiginosus	R茅serve nationale de faune du lac Saint-Fran莽ois, Le Haut-Saint-Laurent, Qu茅bec	45.0394	44100 (Hz)	flight call	50 m	Habitat: freshwater lake, freshwater marsh.	128000 (bps)	mp3	Not specified		298966	https://www.xeno-canto.org/298966	Canada	Martin St-Michel	Botaurus lentiginosus_American Bittern	-74.4613	Not specified	17:12	Martin St-Michel	Creative Commons Attribution-NonCommercial-ShareAlike 4.0
5	no	amebit	2 (stereo)	2016-4-2	both	24	XC310044.wav	accelerating	American Bittern	1月3日	XC310044 American Bittern (Botaurus lentiginosus)	[]	yes	Botaurus lentiginosus	Lambert, Quitman County, Mississippi	34.0808	48000 (Hz)	song	50 m	Bird seen out in open at first. Waded into vegetation then began to vocalize.	320000 (bps)	mp3	increasing		310044	https://www.xeno-canto.org/310044	United States	Hal Mitchell	Botaurus lentiginosus_American Bittern	-90.1448	6-10(s)	11:30	Hal Mitchell	Creative Commons Attribution-NonCommercial-ShareAlike 4.0
4	no	amebit	2 (stereo)	2016-4-2	both	11	XC310045.wav	accelerating	American Bittern	1月3日	XC310045 American Bittern (Botaurus lentiginosus)	[]	yes	Botaurus lentiginosus	Lambert, Quitman County, Mississippi	34.0808	48000 (Hz)	song	50 m	Bird seen out in open at first. Waded into vegetation then began to vocalize.	320000 (bps)	mp3	increasing		310045	https://www.xeno-canto.org/310045	United States	Hal Mitchell	Botaurus lentiginosus_American Bittern	-90.1448	6-10(s)	11:30	Hal Mitchell	Creative Commons Attribution-NonCommercial-ShareAlike 4.0
3	no	amebit	2 (stereo)	2016-4-2	level	0	XC310046.wav	level	American Bittern	1月3日	XC310046 American Bittern (Botaurus lentiginosus)	[]	yes	Botaurus lentiginosus	Lambert, Quitman County, Mississippi	34.0808	48000 (Hz)	female, flight call	50 m	Bird flushed while male was singing and gave this call.	320000 (bps)	mp3	level		310046	https://www.xeno-canto.org/310046	United States	Hal Mitchell	Botaurus lentiginosus_American Bittern	-90.1448	0-3(s)	11:30	Hal Mitchell	Creative Commons Attribution-NonCommercial-ShareAlike 4.0
0.5	yes	amebit	1 (mono)	2016-4-30	Not specified	13	XC314525.wav	Not specified	American Bittern	Not specified	XC314525 American Bittern (Botaurus lentiginosus)	['Agelaius phoeniceus_Red-winged Blackbird', 'Zenaida asiatica_White-winged Dove']	yes	Botaurus lentiginosus	Bosque del Apache NWR	33.839	44100 (Hz)	song	1400 m		128000 (bps)	mp3	Not specified	Red-winged Blackbird (Agelaius phoeniceus); White-winged Dove (Zenaida asiatica)	314525	https://www.xeno-canto.org/314525	United States	Matt Baumann	Botaurus lentiginosus_American Bittern	-106.883	Not specified	18:30	Matt Baumann	Creative Commons Attribution-NonCommercial-ShareAlike 4.0
2	no	amebit	1 (mono)	2016-5-7	Not specified	6	XC315463.wav	Not specified	American Bittern	Not specified	XC315463 American Bittern (Botaurus lentiginosus)	[]	no	Botaurus lentiginosus	Stony Creek Metropark, Macomb County, Michigan	42.7335	44100 (Hz)	song	240 m	Same bird as XC315610 and XC315750	192000 (bps)	mp3	Not specified		315463	https://www.xeno-canto.org/315463	United States	Antonio Xeira	Botaurus lentiginosus_American Bittern	-83.0753	Not specified	19:00	Antonio Xeira	Creative Commons Attribution-NonCommercial-ShareAlike 4.0
1.5	no	amebit	2 (stereo)	2016-5-7	Not specified	374	XC315610.wav	Not specified	American Bittern	Not specified	XC315610 American Bittern (Botaurus lentiginosus)	['Cyanocitta cristata_Blue Jay']	no	Botaurus lentiginosus	Stony Creek Metropark, Macomb County, Michigan	42.7335	44100 (Hz)	song	240 m	Same bird as XC315463 and XC315750 but without any filter except buzz insect band out around 1.8kHz. Five calls, 0s, 1:15s, 2:22s, 3:20s, 4:41 and 5:53s, roughly once per minute. Each time a bloo bloonk-Adoonk bloonk-Ad bloonk-Ad	192000 (bps)	mp3	Not specified	Blue Jay (Cyanocitta cristata)	315610	https://www.xeno-canto.org/315610	United States	Antonio Xeira	Botaurus lentiginosus_American Bittern	-83.0753	Not specified	19:00	Antonio Xeira	Creative Commons Attribution-NonCommercial-ShareAlike 4.0
3.5	no	amebit	1 (mono)	2016-5-7	Not specified	6	XC315750.wav	Not specified	American Bittern	Not specified	XC315750 American Bittern (Botaurus lentiginosus)	['Botaurus lentiginosus_American Bittern', 'Spinus tristis_American Goldfinch', 'Agelaius phoeniceus_Red-winged Blackbird']	no	Botaurus lentiginosus	Stony Creek Metropark, Macomb County, Michigan	42.7335	44100 (Hz)	song	240 m	Same bird as XC315610 and XC315463.	192000 (bps)	mp3	Not specified	American Bittern (Botaurus lentiginosus); American Goldfinch (Spinus tristis); Red-winged Blackbird (Agelaius phoeniceus)	315750	https://www.xeno-canto.org/315750	United States	Antonio Xeira	Botaurus lentiginosus_American Bittern	-83.0753	Not specified	19:00	Antonio Xeira	Creative Commons Attribution-NonCommercial-ShareAlike 4.0
3.5	no	amebit	2 (stereo)	2016-6-2	Not specified	9	XC320057.wav	Not specified	American Bittern	Not specified	XC320057 American Bittern (Botaurus lentiginosus)	['Agelaius phoeniceus_Red-winged Blackbird']	no	Botaurus lentiginosus	Orchard, Morgan County, Colorado	40.3689	48000 (Hz)	song	1400 m	Quiet singing American Bittern in cattail marsh just south of Jackson Lake SP.	320000 (bps)	mp3	Not specified	Red-winged Blackbird (Agelaius phoeniceus)	320057	https://www.xeno-canto.org/320057	United States	Sue Riffe	Botaurus lentiginosus_American Bittern	-104.0901	6-10(s)	7:50	Sue Riffe	Creative Commons Attribution-NonCommercial-ShareAlike 4.0
4.5	no	amebit	1 (mono)	2016-10-14	Not specified	12	XC338164.wav	Not specified	American Bittern	Not specified	XC338164 American Bittern (Botaurus lentiginosus)	['Corvus brachyrhynchos_American Crow']	yes	Botaurus lentiginosus	River Lakes Conservation Area near Viera, Brevard Co, Florida	28.229	48000 (Hz)	flight call	0 m	took flight as I walked by	128000 (bps)	mp3	Not specified	American Crow (Corvus brachyrhynchos)	338164	https://www.xeno-canto.org/338164	United States	Paul Marvin	Botaurus lentiginosus_American Bittern	-80.813	Not specified	7:32	Paul Marvin	Creative Commons Attribution-NonCommercial-ShareAlike 4.0
4	no	amebit	1 (mono)	2016-12-3	Not specified	9	XC345022.wav	Not specified	American Bittern	Not specified	XC345022 American Bittern (Botaurus lentiginosus)	[]	yes	Botaurus lentiginosus	Viera Wetlands, Florida	28.2267	48000 (Hz)	flight call	10 m	short flight, I saw and heard it make short flights over the cattails three times in about fifteen minutes	128000 (bps)	mp3	Not specified		345022	https://www.xeno-canto.org/345022	United States	Paul Marvin	Botaurus lentiginosus_American Bittern	-80.7645	Not specified	7:47	Paul Marvin	Creative Commons Attribution-NonCommercial-ShareAlike 4.0
2.5	no	amebit	2 (stereo)	2017-3-24	Not specified	34	XC361329.wav	Not specified	American Bittern	Not specified	XC361329 American Bittern (Botaurus lentiginosus)	['Cistothorus palustris_Marsh Wren', 'Agelaius phoeniceus_Red-winged Blackbird']	yes	Botaurus lentiginosus	Laguna Lake, San Luis Obispo County, California	35.2663	48000 (Hz)	call	40 m	This American Bittern was about 150 to 200 feet away from me between the trail and the lake, in a marshy field, a good 400 feet from the lake. I recorded a total of 7 calls, but only 4 are in this edited version. The calls were an average of every 2 min, 14 sec, ranging from 35 sec to 4 min 19 sec apart.	320000 (bps)	mp3	Not specified	Marsh Wren (Cistothorus palustris); Red-winged Blackbird (Agelaius phoeniceus)	361329	https://www.xeno-canto.org/361329	United States	Thomas G. Graves	Botaurus lentiginosus_American Bittern	-120.6867	Not specified	18:00	Thomas G. Graves	Creative Commons Attribution-NonCommercial-ShareAlike 4.0
3.5	no	amebit	1 (mono)	2017-3-28	Not specified	214	XC362480.wav	Not specified	American Bittern	Not specified	XC362480 American Bittern (Botaurus lentiginosus)	['Cistothorus palustris_Marsh Wren', 'Corvus brachyrhynchos_American Crow', 'Fulica americana_American Coot', "Calypte anna_Anna's Hummingbird", 'Melospiza melodia_Song Sparrow']	yes	Botaurus lentiginosus	Laguna Lake, San Luis Obispo County, California	35.2663	44100 (Hz)	call	40 m	This American Bittern is likely the same individual as the one I recorded on 3-24-17 with my iPhone and iXY Rode microphone ( XC361329 ), but here I鈥檓 using my ME67 Sennheiser shotgun microphone and PMD 661 Marantz recorder. I used some noise reduction, a high pass filter at 60 dB, and normalized the volume, but I also reduced the length from a 30 minute recording, with lots of handling noise cre…	320000 (bps)	mp3	Not specified	Marsh Wren (Cistothorus palustris); American Crow (Corvus brachyrhynchos); American Coot (Fulica americana); Anna's Hummingbird (Calypte anna); Song Sparrow (Melospiza melodia)	362480	https://www.xeno-canto.org/362480	United States	Thomas G. Graves	Botaurus lentiginosus_American Bittern	-120.6867	Not specified	17:04	Thomas G. Graves	Creative Commons Attribution-NonCommercial-ShareAlike 4.0
4.5	no	amebit	1 (mono)	2017-5-6	Not specified	49	XC368194.wav	Not specified	American Bittern	Not specified	XC368194 American Bittern (Botaurus lentiginosus)	['Agelaius phoeniceus_Red-winged Blackbird', 'Branta canadensis_Canada Goose', 'Cistothorus palustris_Marsh Wren', 'Antigone canadensis_Sandhill Crane']	no	Botaurus lentiginosus	Sherburne NWR, Sherburne, Minnesota	45.524	48000 (Hz)	song	300 m	Bittern calling from cover near a pond about 50-100 feet away from microphone. Calls at 0:00 and 0:44 . A second bittern much farther away calls at 0:23. No filtering or cutting was performed.	180045 (bps)	mp3	Not specified	Red-winged Blackbird (Agelaius phoeniceus); Canada Goose (Branta canadensis); Marsh Wren (Cistothorus palustris); Sandhill Crane (Antigone canadensis)	368194	https://www.xeno-canto.org/368194	United States	Justin Watts	Botaurus lentiginosus_American Bittern	-93.712	Not specified	7:00	Justin Watts	Creative Commons Attribution-ShareAlike 4.0
2.5	no	amebit	1 (mono)	2017-4-13	Not specified	5	XC368402.wav	Not specified	American Bittern	Not specified	XC368402 American Bittern (Botaurus lentiginosus)	['Quiscalus major_Boat-tailed Grackle']	yes	Botaurus lentiginosus	Pintail Loop, Cameron Prairie NWR, Cameron Parish, LA	29.951	44100 (Hz)	flight call	0 m	Flyby bird calling over freshwater marsh shortly after dawn.	128000 (bps)	mp3	Not specified	Boat-tailed Grackle (Quiscalus major)	368402	https://www.xeno-canto.org/368402	United States	Dan Lane	Botaurus lentiginosus_American Bittern	-93.079	Not specified	7:30	Dan Lane	Creative Commons Attribution-NonCommercial-ShareAlike 4.0
3.5	no	amebit	2 (stereo)	2017-5-10	Not specified	141	XC370240.wav	Not specified	American Bittern	Not specified	XC370240 American Bittern (Botaurus lentiginosus)	['Phasianus colchicus_Ring-necked Pheasant', 'Geothlypis trichas_Common Yellowthroat', 'Nycticorax nycticorax_Black-crowned Night-Heron', 'Sturnella magna_Eastern Meadowlark']	no	Botaurus lentiginosus	Cheyenne Bottoms, Barton County, Kansas	38.4716	48000 (Hz)	song	550 m	Extended cut of song from bird well-hidden in berm reeds along inlet canal. Multiple silence gaps bridged, some spanning 20 seconds with others as much as nearly 2 minutes. Noise below 100 Hz filtered out.	128000 (bps)	mp3	Not specified	Common Pheasant (Phasianus colchicus); Common Yellowthroat (Geothlypis trichas); Black-crowned Night Heron (Nycticorax nycticorax); Eastern Meadowlark (Sturnella magna)	370240	https://www.xeno-canto.org/370240	United States	Eric DeFonso	Botaurus lentiginosus_American Bittern	-98.6727	Not specified	20:19	Eric DeFonso	Creative Commons Attribution-NonCommercial-ShareAlike 4.0
4.5	no	amebit	1 (mono)	2017-6-9	both	51	XC376418.wav	level	American Bittern	>20	XC376418 American Bittern (Botaurus lentiginosus)	['Parkesia noveboracensis_Northern Waterthrush', 'Empidonax alnorum_Alder Flycatcher', "Catharus ustulatus_Swainson's Thrush", 'Agelaius phoeniceus_Red-winged Blackbird']	yes	Botaurus lentiginosus	Fraser-Fort George F (near Willow River), Fraser-Fort George, British Columbia	54.0706	44100 (Hz)	song	600 m	~1 minute of silence was removed from the recording (at volume fade & rise)	128000 (bps)	mp3	increasing	Northern Waterthrush (Parkesia noveboracensis); Alder Flycatcher (Empidonax alnorum); Swainson's Thrush (Catharus ustulatus); Red-winged Blackbird (Agelaius phoeniceus)	376418	https://www.xeno-canto.org/376418	Canada	Jeff Dyck	Botaurus lentiginosus_American Bittern	-122.3736	>10(s)	13:30	Jeff Dyck	Creative Commons Attribution-NonCommercial-ShareAlike 4.0
2.5	no	amebit	2 (stereo)	2017-7-1	Not specified	13	XC378969.wav	Not specified	American Bittern	Not specified	XC378969 American Bittern (Botaurus lentiginosus)	['Cistothorus palustris_Marsh Wren', 'Hirundo rustica_Barn Swallow', 'Bombycilla cedrorum_Cedar Waxwing']	yes	Botaurus lentiginosus	Midway Beach, Pacific County, Washington	46.7691	44100 (Hz)	call, flight call	0 m	We had heard another individual singing across the beach marshland less than 30 minutes previously, so this bird could be a female, its mate. Flight call as it flushed and flew away from me. Pretty startling, almost stepping on a completely camouflaged Bittern... Anyway, weather cool (~50 degrees F), no wind, overcast. Habitat: beach marshland, probably all freshwater, thick pond vegetation (shor…	128000 (bps)	mp3	Not specified	Marsh Wren (Cistothorus palustris); Barn Swallow (Hirundo rustica); Cedar Waxwing (Bombycilla cedrorum)	378969	https://www.xeno-canto.org/378969	United States	Rachel Hudson	Botaurus lentiginosus_American Bittern	-124.0975	Not specified	11:30	Rachel Hudson	Creative Commons Attribution-NonCommercial-ShareAlike 4.0
4.5	no	amebit	1 (mono)	2018-5-6	decreasing	7	XC417855.wav	level	American Bittern	1月3日	XC417855 American Bittern (Botaurus lentiginosus)	['Cistothorus palustris_Marsh Wren', 'Agelaius phoeniceus_Red-winged Blackbird', 'Geothlypis trichas_Common Yellowthroat', 'Botaurus lentiginosus_American Bittern', 'Melospiza melodia_Song Sparrow']	yes	Botaurus lentiginosus	Battelle Darby Metro Park - Wetlands	39.919	44100 (Hz)	song	280 m	Natural vocalization from wet grassy field on windy morning.	320000 (bps)	mp3	decreasing	Marsh Wren (Cistothorus palustris); Red-winged Blackbird (Agelaius phoeniceus); Common Yellowthroat (Geothlypis trichas); American Bittern (Botaurus lentiginosus); Song Sparrow (Melospiza melodia)	417855	https://www.xeno-canto.org/417855	United States	Sue Riffe	Botaurus lentiginosus_American Bittern	-83.2065	0-3(s)	8:40	Sue Riffe	Creative Commons Attribution-NonCommercial-ShareAlike 4.0
4	no	amebit	1 (mono)	2018-5-6	both	4	XC417863.wav	accelerating	American Bittern	1月3日	XC417863 American Bittern (Botaurus lentiginosus)	[]	no	Botaurus lentiginosus	Battelle Darby Metro Park - Wetlands	39.919	48000 (Hz)	song	280 m	Natural vocalization from wet grassy field on windy morning.	320000 (bps)	mp3	decreasing		417863	https://www.xeno-canto.org/417863	United States	Sue Riffe	Botaurus lentiginosus_American Bittern	-83.2065	0-3(s)	8:50	Sue Riffe	Creative Commons Attribution-NonCommercial-ShareAlike 4.0
5	no	amebit	1 (mono)	2018-5-6	both	9	XC417864.wav	accelerating	American Bittern	1月3日	XC417864 American Bittern (Botaurus lentiginosus)	[]	no	Botaurus lentiginosus	Battelle Darby Metro Park - Wetlands	39.919	48000 (Hz)	song	280 m	Natural vocalization from wet grassy field on windy morning.	320000 (bps)	mp3	decreasing		417864	https://www.xeno-canto.org/417864	United States	Sue Riffe	Botaurus lentiginosus_American Bittern	-83.2065	0-3(s)	8:55	Sue Riffe	Creative Commons Attribution-NonCommercial-ShareAlike 4.0
4.5	no	amebit	2 (stereo)	2018-6-8	level	48	XC419704.wav	level	American Bittern	>20	XC419704 American Bittern (Botaurus lentiginosus)	['Geothlypis trichas_Common Yellowthroat', 'Melospiza melodia_Song Sparrow', "Catharus ustulatus_Swainson's Thrush"]	no	Botaurus lentiginosus	Fraser-Fort George F, Fraser-Fort George, British Columbia	54.0759	44100 (Hz)	song	600 m	Bird was calling from the back of a farm field in a cluster of willows near a creek. Some dead air has been removed between calls.	128000 (bps)	mp3	increasing	Common Yellowthroat (Geothlypis trichas); Song Sparrow (Melospiza melodia); Swainson's Thrush (Catharus ustulatus)	419704	https://www.xeno-canto.org/419704	Canada	Jeff Dyck	Botaurus lentiginosus_American Bittern	-122.3566	>10(s)	8:30	Jeff Dyck	Creative Commons Attribution-NonCommercial-ShareAlike 4.0
5	no	amebit	1 (mono)	2018-5-26	Not specified	111	XC451067.wav	Not specified	American Bittern	Not specified	XC451067 American Bittern (Botaurus lentiginosus)	[]	no	Botaurus lentiginosus	Necedah Wildlife Refuge	44.0554	44100 (Hz)	song	280 m	Two sets of calls from a very close bittern in the reeds. 2nd call a bit louder	192000 (bps)	mp3	Not specified		451067	https://www.xeno-canto.org/451067	United States	Justin Watts	Botaurus lentiginosus_American Bittern	-90.1715	Not specified	19:30	Justin Watts	Creative Commons Attribution-ShareAlike 4.0
2.5	no	amebit	1 (mono)	2017-6-3	Not specified	20	XC466915.wav	Not specified	American Bittern	Not specified	XC466915 American Bittern (Botaurus lentiginosus)	['Agelaius phoeniceus_Red-winged Blackbird', 'Melospiza georgiana_Swamp Sparrow']	yes	Botaurus lentiginosus	Houghton Lake WRA--Boardwalk, Roscommon County, Michigan	44.3179	44100 (Hz)	song	340 m	Natural song from fairly distant unseen individual in Typhus cattail and grass marsh.	128000 (bps)	mp3	Not specified	Red-winged Blackbird (Agelaius phoeniceus); Swamp Sparrow (Melospiza georgiana)	466915	https://www.xeno-canto.org/466915	United States	Dan Lane	Botaurus lentiginosus_American Bittern	-84.8268	Not specified	21:30	Dan Lane	Creative Commons Attribution-NonCommercial-ShareAlike 4.0
3.5	no	amebit	2 (stereo)	2019-5-24	Not specified	61	XC480763.wav	Not specified	American Bittern	Not specified	XC480763 American Bittern (Botaurus lentiginosus)	['Xanthocephalus xanthocephalus_Yellow-headed Blackbird', 'Agelaius phoeniceus_Red-winged Blackbird']	no	Botaurus lentiginosus	Sheldon NWR, Humboldt County, Nevada	41.8568	48000 (Hz)	call	1500 m	Bird calling unseen in a large wetland in the middle of dry sage desert	320125 (bps)	mp3	Not specified	Yellow-headed Blackbird (Xanthocephalus xanthocephalus); Red-winged Blackbird (Agelaius phoeniceus)	480763	https://www.xeno-canto.org/480763	United States	Bruce Lagerquist	Botaurus lentiginosus_American Bittern	-119.0029	Not specified	4:30	Bruce Lagerquist	Creative Commons Attribution-NonCommercial-ShareAlike 4.0
5	no	amecro	1 (mono)	2012-9-9	Not specified	16	XC109768.wav	Not specified	American Crow	Not specified	XC109768 American Crow (Corvus brachyrhynchos)	[]	yes	Corvus brachyrhynchos	Westhaven State Park, Grays Harbor Co., Washington	46.9034	48000 (Hz)	call	0 m	natural vocalizations; calls from a flock of birds moving around a pile of driftwood along a sandy beach. The crows in this area have a murky taxonomy, but it seems generally accepted that the ones in this area are American Crows rather than Northwestern Crow.	192000 (bps)	mp3	Not specified		109768	https://www.xeno-canto.org/109768	United States	Andrew Spencer	Corvus brachyrhynchos_American Crow	-124.1301	Not specified	10:00	Andrew Spencer	Creative Commons Attribution-NonCommercial-ShareAlike 3.0
4.5	no	amecro	1 (mono)	2012-11-12	Not specified	126	XC112598.wav	Not specified	American Crow	Not specified	XC112598 American Crow (Corvus brachyrhynchos)	['Larus delawarensis_Ring-billed Gull', 'Junco hyemalis_Dark-eyed Junco']	yes	Corvus brachyrhynchos	Powderhorn Park, Minneapolis, Hennepin, Minnesota	44.942	44100 (Hz)	call	260 m	A couple of crows calling from about 10m up in neighboring Cottonwood trees. The most interesting part of the cut may also be the most difficult to hear. Toward the end of the cut, one of the crows appears to be taking gulps of air and then hunching its back with its bill tucked down into its chest while making soft *hoo-woo* sounds @ approx 600Hz. There are 3 of these sounds: at 1:52, 1:57, and …	128000 (bps)	mp3	Not specified	Ring-billed Gull (Larus delawarensis); Dark-eyed Junco (Junco hyemalis)	112598	https://www.xeno-canto.org/112598	United States	Jonathon Jongsma	Corvus brachyrhynchos_American Crow	-93.259	Not specified	8:30	Jonathon Jongsma	Creative Commons Attribution-ShareAlike 3.0
4.5	no	amecro	1 (mono)	2012-11-16	Not specified	135	XC112829.wav	Not specified	American Crow	Not specified	XC112829 American Crow (Corvus brachyrhynchos)	['Dryobates villosus_Hairy Woodpecker']	yes	Corvus brachyrhynchos	Powderhorn Park, Minneapolis, Hennepin, Minnesota	44.942	44100 (Hz)	call	260 m		128000 (bps)	mp3	Not specified	Hairy Woodpecker (Leuconotopicus villosus)	112829	https://www.xeno-canto.org/112829	United States	Jonathon Jongsma	Corvus brachyrhynchos_American Crow	-93.259	Not specified	8:54	Jonathon Jongsma	Creative Commons Attribution-ShareAlike 3.0
4.5	no	amecro	1 (mono)	2012-9-29	level	17	XC114550.wav	level	American Crow	1月3日	XC114550 American Crow (Corvus brachyrhynchos)	['Sayornis nigricans_Black Phoebe', 'Zonotrichia leucophrys_White-crowned Sparrow']	yes	Corvus brachyrhynchos	Golden Gate National Recreation Area (near Stinson Beach), Marin, California	37.9005	44100 (Hz)	call	0 m	Calls from 1 or 2 birds of flock in beach-side conifers	128000 (bps)	mp3	level	Black Phoebe (Sayornis nigricans); White-crowned Sparrow (Zonotrichia leucophrys)	114550	https://www.xeno-canto.org/114550	United States	Nathan Pieplow	Corvus brachyrhynchos_American Crow	-122.6444	0-3(s)	7:30	Nathan Pieplow	Creative Commons Attribution-NonCommercial-ShareAlike 3.0
5	no	amecro	1 (mono)	2011-4-10	level	11	XC114551.wav	level	American Crow	1月3日	XC114551 American Crow (Corvus brachyrhynchos)	[]	yes	Corvus brachyrhynchos	Lyons, Boulder, Colorado	40.2247	44100 (Hz)	call	1600 m	Solo bird calling from top of tree	128000 (bps)	mp3	level		114551	https://www.xeno-canto.org/114551	United States	Nathan Pieplow	Corvus brachyrhynchos_American Crow	-105.2714	0-3(s)	8:00	Nathan Pieplow	Creative Commons Attribution-NonCommercial-ShareAlike 3.0
5	no	amecro	1 (mono)	2011-4-10	level	16	XC114552.wav	level	American Crow	1月3日	XC114552 American Crow (Corvus brachyrhynchos)	[]	yes	Corvus brachyrhynchos	Lyons, Boulder, Colorado	40.2247	44100 (Hz)	call	1600 m	Solo bird calling from top of tree; same individual as XC114551.	128000 (bps)	mp3	level		114552	https://www.xeno-canto.org/114552	United States	Nathan Pieplow	Corvus brachyrhynchos_American Crow	-105.2714	0-3(s)	8:00	Nathan Pieplow	Creative Commons Attribution-NonCommercial-ShareAlike 3.0
5	no	amecro	1 (mono)	2008-5-29	level	5	XC114554.wav	level	American Crow	1月3日	XC114554 American Crow (Corvus brachyrhynchos)	[]	yes	Corvus brachyrhynchos	Moraine Park, Rocky Mountain National Park, Larimer, Colorado	40.3572	44100 (Hz)	call	2500 m	Solo bird calling from top of tree.	128000 (bps)	mp3	level		114554	https://www.xeno-canto.org/114554	United States	Nathan Pieplow	Corvus brachyrhynchos_American Crow	-105.6122	0-3(s)	8:00	Nathan Pieplow	Creative Commons Attribution-NonCommercial-ShareAlike 3.0
5	no	amecro	1 (mono)	2008-5-29	level	18	XC114555.wav	level	American Crow	1月3日	XC114555 American Crow (Corvus brachyrhynchos)	[]	yes	Corvus brachyrhynchos	Moraine Park, Rocky Mountain National Park, Larimer, Colorado	40.3572	44100 (Hz)	call	2500 m	Solo bird calling from top of tree; same individual as XC114554.	128000 (bps)	mp3	level		114555	https://www.xeno-canto.org/114555	United States	Nathan Pieplow	Corvus brachyrhynchos_American Crow	-105.6122	0-3(s)	8:00	Nathan Pieplow	Creative Commons Attribution-NonCommercial-ShareAlike 3.0
5	no	amecro	1 (mono)	2008-5-29	both	26	XC114556.wav	level	American Crow	1月3日	XC114556 American Crow (Corvus brachyrhynchos)	[]	yes	Corvus brachyrhynchos	Moraine Park, Rocky Mountain National Park, Larimer, Colorado	40.3572	44100 (Hz)	whisper song	2500 m	Solo bird giving soft whisper song from top of tree; same individual as XC114554.	128000 (bps)	mp3	decreasing		114556	https://www.xeno-canto.org/114556	United States	Nathan Pieplow	Corvus brachyrhynchos_American Crow	-105.6122	0-3(s)	8:00	Nathan Pieplow	Creative Commons Attribution-NonCommercial-ShareAlike 3.0
5	no	amecro	1 (mono)	2009-6-15	level	24	XC114557.wav	level	American Crow	1月3日	XC114557 American Crow (Corvus brachyrhynchos)	[]	no	Corvus brachyrhynchos	Pierson Park, Larimer, Colorado	40.3046	44100 (Hz)	call	2700 m	Distant solo bird, calling.	128000 (bps)	mp3	level		114557	https://www.xeno-canto.org/114557	United States	Nathan Pieplow	Corvus brachyrhynchos_American Crow	-105.4856	0-3(s)	6:00	Nathan Pieplow	Creative Commons Attribution-NonCommercial-ShareAlike 3.0
5	no	amecro	2 (stereo)	2009-3-24	level	6	XC114558.wav	level	American Crow	1月3日	XC114558 American Crow (Corvus brachyrhynchos)	[]	no	Corvus brachyrhynchos	Caswell Memorial State Park, San Joaquin, California	37.6917	44100 (Hz)	call	10 m	Solo bird, calling in flight.	128000 (bps)	mp3	level		114558	https://www.xeno-canto.org/114558	United States	Nathan Pieplow	Corvus brachyrhynchos_American Crow	-121.1868	0-3(s)	9:00	Nathan Pieplow	Creative Commons Attribution-NonCommercial-ShareAlike 3.0
5	no	amecro	1 (mono)	2007-10-21	level	31	XC114559.wav	level	American Crow	1月3日	XC114559 American Crow (Corvus brachyrhynchos)	[]	yes	Corvus brachyrhynchos	Trout Lake, Klickitat, Washington	45.9968	44100 (Hz)	threat calls	600 m	One member of a flock, giving harsh scrapes and groans as it dive-bombs a sitting Cooper's Hawk.	128000 (bps)	mp3	level		114559	https://www.xeno-canto.org/114559	United States	Nathan Pieplow	Corvus brachyrhynchos_American Crow	-121.5311	0-3(s)	14:00	Nathan Pieplow	Creative Commons Attribution-NonCommercial-ShareAlike 3.0
5	no	amecro	1 (mono)	2007-10-21	level	28	XC114560.wav	level	American Crow	1月3日	XC114560 American Crow (Corvus brachyrhynchos)	[]	yes	Corvus brachyrhynchos	Trout Lake, Klickitat, Washington	45.9968	44100 (Hz)	call	600 m	Various calls from members of a loose flock.	128000 (bps)	mp3	level		114560	https://www.xeno-canto.org/114560	United States	Nathan Pieplow	Corvus brachyrhynchos_American Crow	-121.5311	0-3(s)	14:00	Nathan Pieplow	Creative Commons Attribution-NonCommercial-ShareAlike 3.0
5	no	amecro	1 (mono)	2008-1-3	level	11	XC114561.wav	level	American Crow	1月3日	XC114561 American Crow (Corvus brachyrhynchos)	[]	yes	Corvus brachyrhynchos	Moro Canyon, Orange, California	33.565	44100 (Hz)	call	20 m	Calls from 2 of 5 individuals flying by together.	128000 (bps)	mp3	level		114561	https://www.xeno-canto.org/114561	United States	Nathan Pieplow	Corvus brachyrhynchos_American Crow	-117.8151	0-3(s)	9:00	Nathan Pieplow	Creative Commons Attribution-NonCommercial-ShareAlike 3.0
5	no	amecro	1 (mono)	2012-9-24	Not specified	54	XC115938.wav	Not specified	American Crow	Not specified	XC115938 American Crow (Corvus brachyrhynchos)	[]	yes	Corvus brachyrhynchos	Washington SR20 east of Tonasket, Okanogan Co., Washington	48.6583	48000 (Hz)	call	700 m	natural vocalizations; calls from a few in a larger flock moving through open ranchland along a highway. Traffic noise in the background.	192000 (bps)	mp3	Not specified		115938	https://www.xeno-canto.org/115938	United States	Andrew Spencer	Corvus brachyrhynchos_American Crow	-119.192	Not specified	8:00	Andrew Spencer	Creative Commons Attribution-NonCommercial-ShareAlike 3.0
5	no	amecro	1 (mono)	2012-9-24	Not specified	58	XC115939.wav	Not specified	American Crow	Not specified	XC115939 American Crow (Corvus brachyrhynchos)	[]	yes	Corvus brachyrhynchos	Washington SR20 east of Tonasket, Okanogan Co., Washington	48.6583	48000 (Hz)	call	700 m	natural vocalizations; calls from a few in a larger flock moving through open ranchland along a highway. Traffic noise in the background.	192000 (bps)	mp3	Not specified		115939	https://www.xeno-canto.org/115939	United States	Andrew Spencer	Corvus brachyrhynchos_American Crow	-119.192	Not specified	8:00	Andrew Spencer	Creative Commons Attribution-NonCommercial-ShareAlike 3.0
5	no	amecro	1 (mono)	2012-9-24	Not specified	57	XC115940.wav	Not specified	American Crow	Not specified	XC115940 American Crow (Corvus brachyrhynchos)	[]	yes	Corvus brachyrhynchos	Washington SR20 east of Tonasket, Okanogan Co., Washington	48.6583	48000 (Hz)	call	700 m	natural vocalizations; calls from a few in a larger flock moving through open ranchland along a highway. Traffic noise in the background.	192000 (bps)	mp3	Not specified		115940	https://www.xeno-canto.org/115940	United States	Andrew Spencer	Corvus brachyrhynchos_American Crow	-119.192	Not specified	8:00	Andrew Spencer	Creative Commons Attribution-NonCommercial-ShareAlike 3.0
5	no	amecro	1 (mono)	2013-2-10	Not specified	152	XC121396.wav	Not specified	American Crow	Not specified	XC121396 American Crow (Corvus brachyrhynchos)	[]	yes	Corvus brachyrhynchos	Powderhorn Park, Minneapolis, Hennepin, Minnesota	44.942	44100 (Hz)	call	260 m	A small group of crows (10-15) perched above me in a large cottonwood tree and screaming down at me. Periodically one or two would launch into the air and circle above me while calling. Several others flew in to join the scolding as time went by.	192000 (bps)	mp3	Not specified		121396	https://www.xeno-canto.org/121396	United States	Jonathon Jongsma	Corvus brachyrhynchos_American Crow	-93.259	Not specified	8:30	Jonathon Jongsma	Creative Commons Attribution-ShareAlike 3.0
5	no	amecro	1 (mono)	2012-9-27	level	1	XC126022.wav	level	American Crow	1月3日	XC126022 American Crow (Corvus brachyrhynchos)	[]	yes	Corvus brachyrhynchos	Brazos Bend State Park, Fort Bend, Texas	29.3759	44100 (Hz)	call	20 m	High pass filtering below 500 Hz	128000 (bps)	mp3	level		126022	https://www.xeno-canto.org/126022	United States	Chris Harrison	Corvus brachyrhynchos_American Crow	-95.6029	0-3(s)	11:00	Chris Harrison	Creative Commons Attribution-NonCommercial-ShareAlike 3.0
5	no	amecro	1 (mono)	2012-6-29	decreasing	10	XC131445.wav	level	American Crow	1月3日	XC131445 American Crow (Corvus brachyrhynchos)	[]	yes	Corvus brachyrhynchos	Altadena residence, Los Angeles Cty., California	34.1966	48000 (Hz)	call	460 m	Typical caws from a nearby bird along the street. Recorded in residential area with ambient street noise filtered out below 150 Hz.	48000 (bps)	mp3	decreasing		131445	https://www.xeno-canto.org/131445	United States	Eric DeFonso	Corvus brachyrhynchos_American Crow	-118.1334	0-3(s)	6:28	Eric DeFonso	Creative Commons Attribution-NonCommercial-ShareAlike 3.0
4.5	no	amecro	1 (mono)	2012-6-29	decreasing	57	XC131447.wav	level	American Crow	1月3日	XC131447 American Crow (Corvus brachyrhynchos)	['Amazona viridigenalis_Red-crowned Parrot', 'Poecile rufescens_Chestnut-backed Chickadee', 'Zenaida macroura_Mourning Dove']	yes	Corvus brachyrhynchos	Altadena residence, Los Angeles Cty., California	34.1966	48000 (Hz)	call	460 m	More extended sample of birds gathering for morning feeding on treetops. Recorded in residential backyard.	48000 (bps)	mp3	level	Red-crowned Amazon (Amazona viridigenalis); Chestnut-backed Chickadee (Poecile rufescens); Mourning Dove (Zenaida macroura)	131447	https://www.xeno-canto.org/131447	United States	Eric DeFonso	Corvus brachyrhynchos_American Crow	-118.1334	0-3(s)	6:46	Eric DeFonso	Creative Commons Attribution-NonCommercial-ShareAlike 3.0
4.5	no	amecro	2 (stereo)	2013-5-18	level	47	XC134495.wav	level	American Crow	1月3日	XC134495 American Crow (Corvus brachyrhynchos)	['Turdus migratorius_American Robin', 'Regulus calendula_Ruby-crowned Kinglet']	yes	Corvus brachyrhynchos	ZEC Louise, Le Granit, Qu茅bec	45.4596	44100 (Hz)	call	460 m	One individual calling at regular intervals from a dead tree overlooking a small swamp.	128000 (bps)	mp3	level	American Robin (Turdus migratorius); Ruby-crowned Kinglet (Regulus calendula)	134495	https://www.xeno-canto.org/134495	Canada	Martin St-Michel	Corvus brachyrhynchos_American Crow	-70.741	0-3(s)	16:23	Martin St-Michel	Creative Commons Attribution-NonCommercial-ShareAlike 3.0
5	no	amecro	2 (stereo)	2013-6-9	Not specified	45	XC137865.wav	Not specified	American Crow	Not specified	XC137865 American Crow (Corvus brachyrhynchos)	[]	yes	Corvus brachyrhynchos	Savannah, Chatham, Georgia	31.9559	44100 (Hz)	call	8 m	The recording was boosted to -9.0dB. A group of 5 crows perched at the top of a small deciduous tree, about 5 meters high. One seemed to be vocalizing significantly more than the others. When it flew the others joined in even though they might have been in flight already.	128000 (bps)	mp3	Not specified		137865	https://www.xeno-canto.org/137865	United States	Russ Wigh	Corvus brachyrhynchos_American Crow	-81.0259	Not specified	7:30	Russ Wigh	Creative Commons Attribution-NonCommercial-ShareAlike 3.0
5	no	amecro	1 (mono)	2013-11-8	Not specified	200	XC155440.wav	Not specified	American Crow	Not specified	XC155440 American Crow (Corvus brachyrhynchos)	[]	yes	Corvus brachyrhynchos	Powderhorn Park, Minneapolis, Hennepin, Minnesota	44.942	48000 (Hz)	call	260 m	Calls from a flock of approximately 30 birds in a large elm tree in residential neighborhood. Windy. Recorded with parabolic mic and Olympus LS-10S.	192000 (bps)	mp3	Not specified		155440	https://www.xeno-canto.org/155440	United States	Jonathon Jongsma	Corvus brachyrhynchos_American Crow	-93.259	Not specified	14:02	Jonathon Jongsma	Creative Commons Attribution-ShareAlike 3.0
5	no	amecro	2 (stereo)	2013-11-18	Not specified	229	XC155441.wav	Not specified	American Crow	Not specified	XC155441 American Crow (Corvus brachyrhynchos)	[]	yes	Corvus brachyrhynchos	Powderhorn Park, Minneapolis, Hennepin, Minnesota	44.942	48000 (Hz)	call	260 m	Calls from an autumn flock of approximately 50 birds in a urban park. In addition to the standard 'caw' calls, there are several rattles, and a few soft, doubled hooting calls (e.g. 0:58, 1:06, 3:31) from a bird directly above my head. Recorded with internal mic of Olympus LS-10S. High pass filter @ 500Hz.	192000 (bps)	mp3	Not specified		155441	https://www.xeno-canto.org/155441	United States	Jonathon Jongsma	Corvus brachyrhynchos_American Crow	-93.259	Not specified	14:15	Jonathon Jongsma	Creative Commons Attribution-ShareAlike 3.0
5	no	amecro	1 (mono)	2013-12-5	Not specified	93	XC160878.wav	Not specified	American Crow	Not specified	XC160878 American Crow (Corvus brachyrhynchos)	[]	yes	Corvus brachyrhynchos	River Lakes Conservation Area near Viera, Brevard Co, Florida	28.229	48000 (Hz)	call	0 m	Perched on a tree mostly surrounded by grasslands	128000 (bps)	mp3	Not specified		160878	https://www.xeno-canto.org/160878	United States	Paul Marvin	Corvus brachyrhynchos_American Crow	-80.813	Not specified	9:02	Paul Marvin	Creative Commons Attribution-NonCommercial-ShareAlike 3.0
5	no	amecro	1 (mono)	2013-12-5	Not specified	262	XC160880.wav	Not specified	American Crow	Not specified	XC160880 American Crow (Corvus brachyrhynchos)	[]	yes	Corvus brachyrhynchos	River Lakes Conservation Area near Viera, Brevard Co, Florida	28.229	48000 (Hz)	call	0 m	Perched on a tree mostly surrounded by grasslands	128000 (bps)	mp3	Not specified		160880	https://www.xeno-canto.org/160880	United States	Paul Marvin	Corvus brachyrhynchos_American Crow	-80.813	Not specified	9:10	Paul Marvin	Creative Commons Attribution-NonCommercial-ShareAlike 3.0
4.5	no	amecro	1 (mono)	2014-2-6	Not specified	142	XC167792.wav	Not specified	American Crow	Not specified	XC167792 American Crow (Corvus brachyrhynchos)	['Pandion haliaetus_Osprey']	yes	Corvus brachyrhynchos	Flamingo, Everglades National Park, Florida	25.1425	48000 (Hz)	call	0 m	calling bird low on tree with second bird flying and landing around me hoping for handout, park-like setting near visitor's centor	128000 (bps)	mp3	Not specified	Western Osprey (Pandion haliaetus)	167792	https://www.xeno-canto.org/167792	United States	Paul Marvin	Corvus brachyrhynchos_American Crow	-80.9255	Not specified	15:24	Paul Marvin	Creative Commons Attribution-NonCommercial-ShareAlike 3.0
4.5	no	amecro	1 (mono)	2013-3-30	level	69	XC172427.wav	level	American Crow	4月6日	XC172427 American Crow (Corvus brachyrhynchos)	['Junco hyemalis_Dark-eyed Junco', 'Corvus brachyrhynchos_American Crow']	yes	Corvus brachyrhynchos	Walker Ranch, Boulder County, Colorado	39.9581	48000 (Hz)	call	2200 m	Occasional gaps of silence removed. Range ~25m, in taller pines away from the meadows. 2 individuals widely separated, calling at each other. Habitat is ponderosa pine woodland/forest in Front Range pediment.	128000 (bps)	mp3	level	Dark-eyed Junco (Junco hyemalis); American Crow (Corvus brachyrhynchos)	172427	https://www.xeno-canto.org/172427	United States	Eric DeFonso	Corvus brachyrhynchos_American Crow	-105.34	0-3(s)	8:20	Eric DeFonso	Creative Commons Attribution-NonCommercial-ShareAlike 4.0
4.5	no	amecro	1 (mono)	2012-3-24	Not specified	49	XC172875.wav	Not specified	American Crow	Not specified	XC172875 American Crow (Corvus brachyrhynchos)	['Regulus calendula_Ruby-crowned Kinglet', 'Zonotrichia leucophrys_White-crowned Sparrow']	yes	Corvus brachyrhynchos	Hollenbeck Canyon Trail, Jamul, San Diego County, California	32.6809	48000 (Hz)	call	240 m		128000 (bps)	mp3	Not specified	Ruby-crowned Kinglet (Regulus calendula); Audubon's Warbler (Setophaga auduboni); White-crowned Sparrow (Zonotrichia leucophrys)	172875	https://www.xeno-canto.org/172875	United States	Paul Marvin	Corvus brachyrhynchos_American Crow	-116.8189	Not specified	8:40	Paul Marvin	Creative Commons Attribution-NonCommercial-ShareAlike 4.0
5	no	amecro	1 (mono)	2012-12-7	Not specified	20	XC172878.wav	Not specified	American Crow	Not specified	XC172878 American Crow (Corvus brachyrhynchos)	[]	yes	Corvus brachyrhynchos	Hollenbeck Canyon Trail, Jamul, San Diego County, California	32.6809	48000 (Hz)	flight call	240 m		128000 (bps)	mp3	Not specified		172878	https://www.xeno-canto.org/172878	United States	Paul Marvin	Corvus brachyrhynchos_American Crow	-116.8189	Not specified	8:26	Paul Marvin	Creative Commons Attribution-NonCommercial-ShareAlike 4.0
4.5	no	amecro	1 (mono)	2013-11-24	Not specified	5	XC172881.wav	Not specified	American Crow	Not specified	XC172881 American Crow (Corvus brachyrhynchos)	['Sturnella magna_Eastern Meadowlark']	yes	Corvus brachyrhynchos	Joe Overstreet Rd, Lake Kissimmee, Osceola County, Florida	27.9368	48000 (Hz)	call	20 m	perched on fence in ranch grasslands	128000 (bps)	mp3	Not specified	Eastern Meadowlark (Sturnella magna)	172881	https://www.xeno-canto.org/172881	United States	Paul Marvin	Corvus brachyrhynchos_American Crow	-81.2252	Not specified	8:42	Paul Marvin	Creative Commons Attribution-NonCommercial-ShareAlike 4.0
5	no	amecro	1 (mono)	2013-11-24	Not specified	5	XC172882.wav	Not specified	American Crow	Not specified	XC172882 American Crow (Corvus brachyrhynchos)	[]	yes	Corvus brachyrhynchos	Joe Overstreet Rd, Lake Kissimmee, Osceola County, Florida	27.9368	48000 (Hz)	call	20 m	perched on fence in ranch grasslands	128000 (bps)	mp3	Not specified		172882	https://www.xeno-canto.org/172882	United States	Paul Marvin	Corvus brachyrhynchos_American Crow	-81.2252	Not specified	8:43	Paul Marvin	Creative Commons Attribution-NonCommercial-ShareAlike 4.0
4.5	no	amecro	1 (mono)	2014-5-20	Not specified	187	XC180081.wav	Not specified	American Crow	Not specified	XC180081 American Crow (Corvus brachyrhynchos)	['Cardinalis cardinalis_Northern Cardinal', 'Vireo olivaceus_Red-eyed Vireo', 'Troglodytes aedon_House Wren', 'Melospiza melodia_Song Sparrow', 'Corvus ossifragus_Fish Crow']	yes	Corvus brachyrhynchos	W Lancaster, Lancaster Co., Pennsylvania	40.043	44100 (Hz)	alarm call, call	90 m	Natural mobbing from a group of 4 (evenutually joined by one C. ossifragus near end of cut) as they mobbed two Bubo virginianus in willows along creek by field amid suburbs.	128000 (bps)	mp3	Not specified	Northern Cardinal (Cardinalis cardinalis); Red-eyed Vireo (Vireo olivaceus); House Wren (Troglodytes aedon); Song Sparrow (Melospiza melodia); Fish Crow (Corvus ossifragus)	180081	https://www.xeno-canto.org/180081	United States	Dan Lane	Corvus brachyrhynchos_American Crow	-76.345	Not specified	9:00	Dan Lane	Creative Commons Attribution-NonCommercial-ShareAlike 4.0
4.5	no	amecro	2 (stereo)	2014-6-6	level	84	XC181497.wav	level	American Crow	Not specified	XC181497 American Crow (Corvus brachyrhynchos)	['Poecile atricapillus_Black-capped Chickadee', 'Regulus calendula_Ruby-crowned Kinglet', 'Corvus brachyrhynchos_American Crow']	yes	Corvus brachyrhynchos	Logan, Cache County, Utah	41.751	44100 (Hz)	call	1400 m	Adult. Very agitated. I think it was defending recent fledglings nearby, but I didn't see them until later the same afternoon. [eBird checklist.](http://ebird.org/ebird/view/checklist?subID=S18709766)	128000 (bps)	mp3	level	Black-capped Chickadee (Poecile atricapillus); Ruby-crowned Kinglet (Regulus calendula); American Crow (Corvus brachyrhynchos)	181497	https://www.xeno-canto.org/181497	United States	Ryan P. O'Donnell	Corvus brachyrhynchos_American Crow	-111.822	0-3(s)	12:56	Ryan P. O'Donnell	Creative Commons Attribution-NonCommercial-ShareAlike 4.0
5	no	amecro	2 (stereo)	2014-7-7	Not specified	26	XC187481.wav	Not specified	American Crow	Not specified	XC187481 American Crow (Corvus brachyrhynchos)	[]	yes	Corvus brachyrhynchos	Searsport, ME	44.4584	44100 (Hz)	juvenile	10 m		113574 (bps)	mp3	Not specified		187481	https://www.xeno-canto.org/187481	United States	Paul Driver	Corvus brachyrhynchos_American Crow	-68.9242	Not specified	6:30	Paul Driver	Creative Commons Attribution-NonCommercial-ShareAlike 4.0
4.5	no	amecro	1 (mono)	2014-4-12	level	113	XC188842.wav	level	American Crow	1月3日	XC188842 American Crow (Corvus brachyrhynchos)	["Vireo huttoni_Hutton's Vireo", 'Regulus calendula_Ruby-crowned Kinglet', 'Meleagris gallopavo_Wild Turkey']	no	Corvus brachyrhynchos	El Chorro Regional Park, San Luis Obispo, CA	35.336	48000 (Hz)	call	100 m	Heard in oak tree forest. Someone suggested this might be a courting call. The first upload of this recording was distorted due to normalizing error, and was deleted.	192000 (bps)	mp3	level	Hutton's Vireo (Vireo huttoni); Ruby-crowned Kinglet (Regulus calendula); Wild Turkey (Meleagris gallopavo)	188842	https://www.xeno-canto.org/188842	United States	Thomas G. Graves	Corvus brachyrhynchos_American Crow	-120.727	0-3(s)	11:30	Thomas G. Graves	Creative Commons Attribution-NonCommercial-ShareAlike 4.0
5	no	amecro	1 (mono)	2014-4-22	Not specified	57	XC191952.wav	Not specified	American Crow	Not specified	XC191952 American Crow (Corvus brachyrhynchos)	[]	yes	Corvus brachyrhynchos	Lake Jackson observation tower, Osceola County, Florida	27.8941	48000 (Hz)	call	20 m	about four birds moving through area, calling from trees	128000 (bps)	mp3	Not specified		191952	https://www.xeno-canto.org/191952	United States	Paul Marvin	Corvus brachyrhynchos_American Crow	-81.1674	Not specified	9:42	Paul Marvin	Creative Commons Attribution-NonCommercial-ShareAlike 4.0
4.5	no	amecro	1 (mono)	2014-4-22	Not specified	264	XC191954.wav	Not specified	American Crow	Not specified	XC191954 American Crow (Corvus brachyrhynchos)	['Thryothorus ludovicianus_Carolina Wren', 'Setophaga americana_Northern Parula', 'Myiarchus crinitus_Great Crested Flycatcher']	yes	Corvus brachyrhynchos	Three Lakes WMA, near Lake Marian, Osceola County, Florida	27.905	48000 (Hz)	call	20 m	pair in oaks. only one calling	128000 (bps)	mp3	Not specified	Carolina Wren (Thryothorus ludovicianus); Northern Parula (Setophaga americana); Great Crested Flycatcher (Myiarchus crinitus)	191954	https://www.xeno-canto.org/191954	United States	Paul Marvin	Corvus brachyrhynchos_American Crow	-81.1359	Not specified	11:55	Paul Marvin	Creative Commons Attribution-NonCommercial-ShareAlike 4.0
4.5	no	amecro	1 (mono)	2014-6-22	level	80	XC193111.wav	level	American Crow	1月3日	XC193111 American Crow (Corvus brachyrhynchos)	["Catharus ustulatus_Swainson's Thrush", 'Melospiza melodia_Song Sparrow']	yes	Corvus brachyrhynchos	Tyhee Lake Provincial Park, near Telkwa, British Columbia	54.7089	44100 (Hz)	call	500 m	1st group recorded today; four birds involved;	128000 (bps)	mp3	level	Swainson's Thrush (Catharus ustulatus); Song Sparrow (Melospiza melodia)	193111	https://www.xeno-canto.org/193111	Canada	Richard E. Webster	Corvus brachyrhynchos_American Crow	-127.0394	0-3(s)	4:47	Richard E. Webster	Creative Commons Attribution-NonCommercial-ShareAlike 4.0
4.5	no	amecro	1 (mono)	2014-6-22	level	89	XC193112.wav	level	American Crow	1月3日	XC193112 American Crow (Corvus brachyrhynchos)	['Parkesia noveboracensis_Northern Waterthrush', 'Regulus calendula_Ruby-crowned Kinglet', "Catharus ustulatus_Swainson's Thrush", 'Agelaius phoeniceus_Red-winged Blackbird', 'Vireo gilvus_Warbling Vireo']	yes	Corvus brachyrhynchos	Tyhee Lake Provincial Park, near Telkwa, British Columbia	54.7089	44100 (Hz)	call	500 m	3rd group recorded today, 2nd recording of it; again, I believe the calls that sound like NW Crow are young American, and this is a family group; interval shortened at 0:46 by nine seconds	128000 (bps)	mp3	level	Northern Waterthrush (Parkesia noveboracensis); Ruby-crowned Kinglet (Regulus calendula); Swainson's Thrush (Catharus ustulatus); Red-winged Blackbird (Agelaius phoeniceus); Warbling Vireo (Vireo gilvus)	193112	https://www.xeno-canto.org/193112	Canada	Richard E. Webster	Corvus brachyrhynchos_American Crow	-127.0394	0-3(s)	5:29	Richard E. Webster	Creative Commons Attribution-NonCommercial-ShareAlike 4.0
4.5	no	amecro	1 (mono)	2014-6-25	level	8	XC195540.wav	level	American Crow	1月3日	XC195540 American Crow (Corvus brachyrhynchos)	["Catharus ustulatus_Swainson's Thrush"]	yes	Corvus brachyrhynchos	Meziadin Lake Provincial Park, British Columbia	56.0883	44100 (Hz)	call	260 m	interval shortened at 0:05	128000 (bps)	mp3	decreasing	Swainson's Thrush (Catharus ustulatus)	195540	https://www.xeno-canto.org/195540	Canada	Richard E. Webster	Corvus brachyrhynchos_American Crow	-129.3039	0-3(s)	4:55	Richard E. Webster	Creative Commons Attribution-NonCommercial-ShareAlike 4.0
5	no	amecro	1 (mono)	2014-5-22	Not specified	20	XC197259.wav	Not specified	American Crow	Not specified	XC197259 American Crow (Corvus brachyrhynchos)	[]	no	Corvus brachyrhynchos	Bear Lake trail, Everglades National Park, Florida	25.1741	44100 (Hz)	call	0 m		128000 (bps)	mp3	Not specified		197259	https://www.xeno-canto.org/197259	United States	Paul Marvin	Corvus brachyrhynchos_American Crow	-80.9347	Not specified	7:20	Paul Marvin	Creative Commons Attribution-NonCommercial-ShareAlike 4.0
4.5	no	amecro	1 (mono)	2014-5-24	Not specified	74	XC197260.wav	Not specified	American Crow	Not specified	XC197260 American Crow (Corvus brachyrhynchos)	['Melanerpes carolinus_Red-bellied Woodpecker', 'Pandion haliaetus_Osprey']	yes	Corvus brachyrhynchos	Flamingo Campground, Everglades National Park, Florida	25.138	44100 (Hz)	call	0 m	1/2 dozen in tree	128000 (bps)	mp3	Not specified	Red-bellied Woodpecker (Melanerpes carolinus); Western Osprey (Pandion haliaetus)	197260	https://www.xeno-canto.org/197260	United States	Paul Marvin	Corvus brachyrhynchos_American Crow	-80.938	Not specified	11:21	Paul Marvin	Creative Commons Attribution-NonCommercial-ShareAlike 4.0
4.5	no	amecro	1 (mono)	2014-5-22	Not specified	152	XC197261.wav	Not specified	American Crow	Not specified	XC197261 American Crow (Corvus brachyrhynchos)	['Setophaga discolor_Prairie Warbler']	yes	Corvus brachyrhynchos	Bear Lake trail, Everglades National Park, Florida	25.1741	44100 (Hz)	call, flight call	0 m	one adult is calling, a juvenile with two adults are together in tree, they are among over 1/2 dozen American Crows moving throught the area they took flight one bird at a time	128000 (bps)	mp3	Not specified	Prairie Warbler (Setophaga discolor)	197261	https://www.xeno-canto.org/197261	United States	Paul Marvin	Corvus brachyrhynchos_American Crow	-80.9347	Not specified	7:54	Paul Marvin	Creative Commons Attribution-NonCommercial-ShareAlike 4.0
5	no	amecro	1 (mono)	2014-6-25	Not specified	126	XC206082.wav	Not specified	American Crow	Not specified	XC206082 American Crow (Corvus brachyrhynchos)	[]	yes	Corvus brachyrhynchos	Nature Conservancy South Fork Preserve, San Miguel County, Colorado	37.8951	48000 (Hz)	call	2500 m	Extended cut of close cawing, from inside stand of douglas-fir/aspen grove.	128000 (bps)	mp3	Not specified		206082	https://www.xeno-canto.org/206082	United States	Eric DeFonso	Corvus brachyrhynchos_American Crow	-107.9069	Not specified	6:24	Eric DeFonso	Creative Commons Attribution-NonCommercial-ShareAlike 4.0
4.5		amecro	2 (stereo)	2015-2-11	Not specified	18	XC233496.wav	Not specified	American Crow	Not specified	XC233496 American Crow (Corvus brachyrhynchos)	['Turdus migratorius_American Robin']		Corvus brachyrhynchos	Deception Pass-Bowman Bay, Skagit County, Washington	48.4175	22050 (Hz)	call	10 m	To me this individual sounds somewhat intermediate between American and Northwestern Crow (but maybe more American?) and is from the hybrid zone. Since there isn't a good way to upload hybrid swarms like this I uploaded it as American Crow. It was paired with an individual that sounded more Northwestern to me, but I was unable to get a recording of that bird. Both birds were feeding on the beach …	128000 (bps)	mp3	Not specified	American Robin (Turdus migratorius)	233496	https://www.xeno-canto.org/233496	United States	David Vander Pluym	Corvus brachyrhynchos_American Crow	-122.6515	Not specified	13:30	David Vander Pluym	Creative Commons Attribution-NonCommercial-ShareAlike 4.0
4.5	no	amecro	1 (mono)	2015-8-15	Not specified	228	XC268481.wav	Not specified	American Crow	Not specified	XC268481 American Crow (Corvus brachyrhynchos)	['Lanius ludovicianus_Loggerhead Shrike']	yes	Corvus brachyrhynchos	River Lakes Conservation Area near Viera, Brevard Co, Florida	28.229	48000 (Hz)	call	0 m	pair, ranch grasslands at first they were on my car, and then on fence, they then separately moved further	128000 (bps)	mp3	Not specified	Loggerhead Shrike (Lanius ludovicianus)	268481	https://www.xeno-canto.org/268481	United States	Paul Marvin	Corvus brachyrhynchos_American Crow	-80.813	Not specified	7:07	Paul Marvin	Creative Commons Attribution-NonCommercial-ShareAlike 4.0
4.5	no	amecro	2 (stereo)	2015-7-24	Not specified	39	XC279721.wav	Not specified	American Crow	Not specified	XC279721 American Crow (Corvus brachyrhynchos)	['Haemorhous mexicanus_House Finch']	yes	Corvus brachyrhynchos	Fort Collins, Larimer County, Colorado	40.5689	44100 (Hz)	call	1600 m	Calls from at least 5 birds are heard in the recording.	192000 (bps)	mp3	Not specified	House Finch (Haemorhous mexicanus)	279721	https://www.xeno-canto.org/279721	United States	Nick Komar	Corvus brachyrhynchos_American Crow	-105.1274	Not specified	7:00	Nick Komar	Creative Commons Attribution-NonCommercial-ShareAlike 4.0
4.5	no	amecro	2 (stereo)	2015-7-24	Not specified	10	XC279723.wav	Not specified	American Crow	Not specified	XC279723 American Crow (Corvus brachyrhynchos)	['Haemorhous mexicanus_House Finch']	yes	Corvus brachyrhynchos	Fort Collins, Larimer County, Colorado	40.5689	44100 (Hz)	flight call	1600 m		192000 (bps)	mp3	Not specified	House Finch (Haemorhous mexicanus)	279723	https://www.xeno-canto.org/279723	United States	Nick Komar	Corvus brachyrhynchos_American Crow	-105.1274	Not specified	7:05	Nick Komar	Creative Commons Attribution-NonCommercial-ShareAlike 4.0
4.5	no	amecro	2 (stereo)	2015-2-13	Not specified	15	XC289011.wav	Not specified	American Crow	Not specified	XC289011 American Crow (Corvus brachyrhynchos)	['Poecile atricapillus_Black-capped Chickadee']	yes	Corvus brachyrhynchos	Marymoor Park, King County, Washington	47.6551	22050 (Hz)	call	10 m	Calling on edge of grassy field in the park. High Pass filter ran and amplified.	128000 (bps)	mp3	Not specified	Black-capped Chickadee (Poecile atricapillus)	289011	https://www.xeno-canto.org/289011	United States	David Vander Pluym	Corvus brachyrhynchos_American Crow	-122.112	Not specified	11:30	David Vander Pluym	Creative Commons Attribution-NonCommercial-ShareAlike 4.0
5	no	amecro	2 (stereo)	2015-6-20	Not specified	7	XC293246.wav	Not specified	American Crow	Not specified	XC293246 American Crow (Corvus brachyrhynchos)	[]	yes	Corvus brachyrhynchos	Les Escoumins, La Haute-C么te-Nord, Qu茅bec	48.3483	44100 (Hz)	flight call	0 m	Habitat: rocky coastline, mud flats.	128000 (bps)	mp3	Not specified		293246	https://www.xeno-canto.org/293246	Canada	Martin St-Michel	Corvus brachyrhynchos_American Crow	-69.389	Not specified	16:10	Martin St-Michel	Creative Commons Attribution-NonCommercial-ShareAlike 4.0
5	no	amecro	2 (stereo)	2015-6-21	Not specified	62	XC293291.wav	Not specified	American Crow	Not specified	XC293291 American Crow (Corvus brachyrhynchos)	[]	yes	Corvus brachyrhynchos	Les Bergeronnes (near Grandes-Bergeronnes), La Haute-C么te-Nord, Qu茅bec	48.2255	44100 (Hz)	call	0 m	Two or three individuals vocalizing from different areas. Habitat: rocky coastline, mud flats, mature mixed forest.	128000 (bps)	mp3	Not specified		293291	https://www.xeno-canto.org/293291	Canada	Martin St-Michel	Corvus brachyrhynchos_American Crow	-69.5575	Not specified	6:02	Martin St-Michel	Creative Commons Attribution-NonCommercial-ShareAlike 4.0
4.5	no	amecro	2 (stereo)	2015-11-21	Not specified	9	XC293812.wav	Not specified	American Crow	Not specified	XC293812 American Crow (Corvus brachyrhynchos)	['Sitta pusilla_Brown-headed Nuthatch']	yes	Corvus brachyrhynchos	Lanett, Chambers County, Alabama	32.9174	48000 (Hz)	call	180 m		128156 (bps)	mp3	Not specified	Brown-headed Nuthatch (Sitta pusilla)	293812	https://www.xeno-canto.org/293812	United States	Jim Holmes	Corvus brachyrhynchos_American Crow	-85.1935	Not specified	9:00	Jim Holmes	Creative Commons Attribution-NonCommercial-ShareAlike 4.0
5	no	amecro	2 (stereo)	2015-7-29	Not specified	23	XC296308.wav	Not specified	American Crow	Not specified	XC296308 American Crow (Corvus brachyrhynchos)	[]	yes	Corvus brachyrhynchos	Bandy Creek Campground	36.4887	44100 (Hz)	call	480 m		192000 (bps)	mp3	Not specified		296308	https://www.xeno-canto.org/296308	United States	Antonio Xeira	Corvus brachyrhynchos_American Crow	-84.698	Not specified	17:30	Antonio Xeira	Creative Commons Attribution-NonCommercial-ShareAlike 4.0
5	no	amecro	2 (stereo)	2016-3-26	Not specified	7	XC309641.wav	Not specified	American Crow	Not specified	XC309641 American Crow (Corvus brachyrhynchos)	[]	yes	Corvus brachyrhynchos	Sault Ste. Marie, Chippewa County, Michigan	46.4906	44100 (Hz)	call	190 m		128000 (bps)	mp3	Not specified		309641	https://www.xeno-canto.org/309641	United States	Antonio Xeira	Corvus brachyrhynchos_American Crow	-84.3529	Not specified	14:30	Antonio Xeira	Creative Commons Attribution-NonCommercial-ShareAlike 4.0
4.5	no	amecro	2 (stereo)	2016-4-15	level	300	XC312752.wav	level	American Crow	1月3日	XC312752 American Crow (Corvus brachyrhynchos)	['Haemorhous mexicanus_House Finch']	yes	Corvus brachyrhynchos	El Chorro Regional Park, San Luis Obispo, CA	35.336	48000 (Hz)	call	100 m	Birds up in trees over creek. Two call types noted: typical "caw, caw, caw", and a rattle call at beginning. Golf course adjacent to this regional park. Gun firing range 2.7 miles away.	256000 (bps)	mp3	level	House Finch (Haemorhous mexicanus)	312752	https://www.xeno-canto.org/312752	United States	Thomas G. Graves	Corvus brachyrhynchos_American Crow	-120.727	0-3(s)	19:15	Thomas G. Graves	Creative Commons Attribution-NonCommercial-ShareAlike 4.0
4.5	no	amecro	2 (stereo)	2016-4-30	Not specified	22	XC314874.wav	Not specified	American Crow	Not specified	XC314874 American Crow (Corvus brachyrhynchos)	['Passerina cyanea_Indigo Bunting', 'Thryothorus ludovicianus_Carolina Wren']	yes	Corvus brachyrhynchos	Cottonton, Russell County, Alabama	32.1436	48000 (Hz)	call	80 m		128068 (bps)	mp3	Not specified	Indigo Bunting (Passerina cyanea); Carolina Wren (Thryothorus ludovicianus)	314874	https://www.xeno-canto.org/314874	United States	Jim Holmes	Corvus brachyrhynchos_American Crow	-85.0502	Not specified	9:00	Jim Holmes	Creative Commons Attribution-NonCommercial-ShareAlike 4.0
5	no	amecro	1 (mono)	2016-5-7	Not specified	50	XC315688.wav	Not specified	American Crow	Not specified	XC315688 American Crow (Corvus brachyrhynchos)	[]	yes	Corvus brachyrhynchos	Lowden-Miller State Forest, Ogle County, Illinois	41.9625	44100 (Hz)	call	240 m	Two individuals	320000 (bps)	mp3	Not specified		315688	https://www.xeno-canto.org/315688	United States	Matt Wistrand	Corvus brachyrhynchos_American Crow	-89.3654	Not specified	9:03	Matt Wistrand	Creative Commons Attribution-NonCommercial-ShareAlike 4.0
4.5	no	amecro	2 (stereo)	2016-4-27	level	57	XC316302.wav	level	American Crow	4月6日	XC316302 American Crow (Corvus brachyrhynchos)	['Vireo griseus_White-eyed Vireo']	yes	Corvus brachyrhynchos	Flamingo, Everglades National Park, Florida	25.1425	48000 (Hz)	song	0 m	Five individuals flying around several large oaks and singing.	320000 (bps)	mp3	level	White-eyed Vireo (Vireo griseus)	316302	https://www.xeno-canto.org/316302	United States	Sue Riffe	Corvus brachyrhynchos_American Crow	-80.9255	3-6(s)	16:05	Sue Riffe	Creative Commons Attribution-NonCommercial-ShareAlike 4.0
4.5	no	amecro	1 (mono)	2016-5-12	Not specified	27	XC317205.wav	Not specified	American Crow	Not specified	XC317205 American Crow (Corvus brachyrhynchos)	['Vireo olivaceus_Red-eyed Vireo', 'Thryothorus ludovicianus_Carolina Wren', 'Melanerpes carolinus_Red-bellied Woodpecker']	yes	Corvus brachyrhynchos	Dover, Kent County, Delaware	39.1742	44100 (Hz)	call	10 m		128000 (bps)	mp3	Not specified	Red-eyed Vireo (Vireo olivaceus); Carolina Wren (Thryothorus ludovicianus); Red-bellied Woodpecker (Melanerpes carolinus)	317205	https://www.xeno-canto.org/317205	United States	Jerald R	Corvus brachyrhynchos_American Crow	-75.5424	Not specified	8:00	Jerald R	Creative Commons Attribution-NonCommercial-ShareAlike 4.0
5	no	amecro	2 (stereo)	2016-5-10	level	38	XC318014.wav	level	American Crow	1月3日	XC318014 American Crow (Corvus brachyrhynchos)	[]	yes	Corvus brachyrhynchos	San Luis Obispo, San Luis Obispo County, California	35.272	48000 (Hz)	call	120 m	American Crow on the apex of a 2 stroy house, chased away by Northern Mockingbird.	320000 (bps)	mp3	level		318014	https://www.xeno-canto.org/318014	United States	Thomas G. Graves	Corvus brachyrhynchos_American Crow	-120.6493	0-3(s)	17:30	Thomas G. Graves	Creative Commons Attribution-NonCommercial-ShareAlike 4.0
5	no	amecro	2 (stereo)	2016-4-30	Not specified	27	XC320383.wav	Not specified	American Crow	Not specified	XC320383 American Crow (Corvus brachyrhynchos)	[]	yes	Corvus brachyrhynchos	Fort Collins, Larimer County, Colorado	40.5675	44100 (Hz)	begging call	1600 m	Habitat is moderate-density residential neighborhood of Fort Collins with scattered trees, including tall conifers and cottonwoods. Recording edited for clarity. I believe this call was coming from an adult near a nest site.	192000 (bps)	mp3	Not specified		320383	https://www.xeno-canto.org/320383	United States	Nick Komar	Corvus brachyrhynchos_American Crow	-105.1272	Not specified	18:30	Nick Komar	Creative Commons Attribution-NonCommercial-ShareAlike 4.0
5	no	amecro	1 (mono)	2016-6-29	Not specified	6	XC325096.wav	Not specified	American Crow	Not specified	XC325096 American Crow (Corvus brachyrhynchos)	[]	yes	Corvus brachyrhynchos	Stony Creek Metropark, Macomb County, Michigan	42.7335	44100 (Hz)	call	240 m		192000 (bps)	mp3	Not specified		325096	https://www.xeno-canto.org/325096	United States	Antonio Xeira	Corvus brachyrhynchos_American Crow	-83.0753	Not specified	12:30	Antonio Xeira	Creative Commons Attribution-NonCommercial-ShareAlike 4.0
5	no	amecro	2 (stereo)	2016-6-28	Not specified	18	XC325935.wav	Not specified	American Crow	Not specified	XC325935 American Crow (Corvus brachyrhynchos)	[]	no	Corvus brachyrhynchos	Revelstoke, Columbia-Shuswap, British Columbia	50.9619	44100 (Hz)	call	440 m		192000 (bps)	mp3	Not specified		325935	https://www.xeno-canto.org/325935	Canada	James Bradley	Corvus brachyrhynchos_American Crow	-118.1997	Not specified	7:00	James Bradley	Creative Commons Attribution-NonCommercial-ShareAlike 4.0
4.5	no	amecro	1 (mono)	2016-7-8	Not specified	13	XC328542.wav	Not specified	American Crow	Not specified	XC328542 American Crow (Corvus brachyrhynchos)	['Spizella passerina_Chipping Sparrow']	no	Corvus brachyrhynchos	Bald Mountain Park, North RA, Oakland County, MI	42.7895	44100 (Hz)	call	280 m	Editing: None. Equipment: Olympus WS-822 digital recorder with Wildtronics Mono amplified parabolic microphone.	192000 (bps)	mp3	Not specified	Chipping Sparrow (Spizella passerina)	328542	https://www.xeno-canto.org/328542	United States	Antonio Xeira	Corvus brachyrhynchos_American Crow	-83.1904	Not specified	9:00	Antonio Xeira	Creative Commons Attribution-NonCommercial-ShareAlike 4.0
4.5	no	amecro	1 (mono)	2016-8-4	both	74	XC332328.wav	both	American Crow	7月20日	XC332328 American Crow (Corvus brachyrhynchos)	['Anas platyrhynchos_Mallard', 'Fulica americana_American Coot', 'Charadrius vociferus_Killdeer']	yes	Corvus brachyrhynchos	Poway, San Diego County, California	33.0064	44100 (Hz)	call	280 m	The crow was seen preening its feathers in the eucalyptus tree closest to the lakeside near the boat dock. The calls recorded were gurgle calls the crow was making as it paused briefly from preening.	80000 (bps)	mp3	level	Mallard (Anas platyrhynchos); American Coot (Fulica americana); Killdeer (Charadrius vociferus)	332328	https://www.xeno-canto.org/332328	United States	Joshua Jaeger	Corvus brachyrhynchos_American Crow	-117.0125	0-3(s)	18:01	Joshua Jaeger	Creative Commons Attribution-NonCommercial-ShareAlike 4.0
5	no	amecro	2 (stereo)	2016-9-3	Not specified	33	XC333146.wav	Not specified	American Crow	Not specified	XC333146 American Crow (Corvus brachyrhynchos)	[]	no	Corvus brachyrhynchos	Alligator Creek Nature Trail, Chambers County, Alabama	32.9876	48000 (Hz)	call	220 m		128046 (bps)	mp3	Not specified		333146	https://www.xeno-canto.org/333146	United States	Jim Holmes	Corvus brachyrhynchos_American Crow	-85.2127	Not specified	11:30	Jim Holmes	Creative Commons Attribution-NonCommercial-ShareAlike 4.0
5	no	amecro	1 (mono)	2016-12-5	Not specified	24	XC345874.wav	Not specified	American Crow	Not specified	XC345874 American Crow (Corvus brachyrhynchos)	[]	yes	Corvus brachyrhynchos	River Lakes Conservation Area near Viera, Brevard Co, Florida	28.229	48000 (Hz)	call, flight call, wing noise	0 m	includes fainter gurgle calls, three flying along river shore, last call after landing	128000 (bps)	mp3	Not specified		345874	https://www.xeno-canto.org/345874	United States	Paul Marvin	Corvus brachyrhynchos_American Crow	-80.813	Not specified	8:23	Paul Marvin	Creative Commons Attribution-NonCommercial-ShareAlike 4.0
5	no	amecro	2 (stereo)	2017-1-20	Not specified	7	XC351540.wav	Not specified	American Crow	Not specified	XC351540 American Crow (Corvus brachyrhynchos)	[]	yes	Corvus brachyrhynchos	Massachusetts (near Concord), Middlesex County, Massachusetts	42.4462	44100 (Hz)	call, flight call	50 m		201254 (bps)	mp3	Not specified		351540	https://www.xeno-canto.org/351540	United States	Melani Sleder	Corvus brachyrhynchos_American Crow	-71.4134	Not specified	9:00	Melani Sleder	Creative Commons Attribution-NonCommercial-ShareAlike 4.0
4.5	no	amecro	2 (stereo)	2017-3-24	Not specified	220	XC361336.wav	Not specified	American Crow	Not specified	XC361336 American Crow (Corvus brachyrhynchos)	['Mimus polyglottos_Northern Mockingbird', "Calypte anna_Anna's Hummingbird", 'Podilymbus podiceps_Pied-billed Grebe', 'Haemorhous mexicanus_House Finch', 'Dryobates pubescens_Downy Woodpecker', 'Sayornis nigricans_Black Phoebe']	no	Corvus brachyrhynchos	Laguna Lake, San Luis Obispo County, California	35.2663	48000 (Hz)	call	40 m	As I walked up to the dock, I heard a Pied-billed Grebe call loudly, close to the dock. I sat and recorded there for about 15 minutes, but it did not call again except in the distance. I decided to list this as an American Crow recording instead of as a Soundscape as the Crow dominates, but does not start until 0:49.5.	320000 (bps)	mp3	Not specified	Northern Mockingbird (Mimus polyglottos); Anna's Hummingbird (Calypte anna); Pied-billed Grebe (Podilymbus podiceps); House Finch (Haemorhous mexicanus); Downy Woodpecker (Dryobates pubescens); Black Phoebe (Sayornis nigricans)	361336	https://www.xeno-canto.org/361336	United States	Thomas G. Graves	Corvus brachyrhynchos_American Crow	-120.6867	Not specified	17:50	Thomas G. Graves	Creative Commons Attribution-NonCommercial-ShareAlike 4.0
5		amecro	1 (mono)	2017-4-10	Not specified	45	XC363862.wav	Not specified	American Crow	Not specified	XC363862 American Crow (Corvus brachyrhynchos)	[]		Corvus brachyrhynchos	North Carolina (near Durham), Durham County, North Carolina	36.0207	44100 (Hz)	call	90 m	Crow had food in its mouth.	320000 (bps)	mp3	Not specified		363862	https://www.xeno-canto.org/363862	United States	Brian Murphy	Corvus brachyrhynchos_American Crow	-78.7277	Not specified	10:00	Brian Murphy	Creative Commons Attribution-NonCommercial-ShareAlike 4.0
5	no	amecro	1 (mono)	2017-4-16	Not specified	53	XC364635.wav	Not specified	American Crow	Not specified	XC364635 American Crow (Corvus brachyrhynchos)	[]	yes	Corvus brachyrhynchos	North Carolina (near Durham), Durham County, North Carolina	35.9413	44100 (Hz)	alarm call, call	130 m	Mobbing behavior. Red-shoulder Hawk can be heard calling as well. This activity went on for over an hour.	320000 (bps)	mp3	Not specified		364635	https://www.xeno-canto.org/364635	United States	Brian Murphy	Corvus brachyrhynchos_American Crow	-78.7723	Not specified	9:00	Brian Murphy	Creative Commons Attribution-NonCommercial-ShareAlike 4.0
5	no	amecro	2 (stereo)	2017-5-15	Not specified	20	XC371062.wav	Not specified	American Crow	Not specified	XC371062 American Crow (Corvus brachyrhynchos)	[]	yes	Corvus brachyrhynchos	Prairie Center (near Olathe), Johnson County, Kansas	38.8817	48000 (Hz)	call	300 m	Calls from overflying bird, receding into distance.	128000 (bps)	mp3	Not specified		371062	https://www.xeno-canto.org/371062	United States	Eric DeFonso	Corvus brachyrhynchos_American Crow	-94.8917	Not specified	6:40	Eric DeFonso	Creative Commons Attribution-NonCommercial-ShareAlike 4.0
4.5	no	amecro	2 (stereo)	2017-6-7	Not specified	157	XC376180.wav	Not specified	American Crow	Not specified	XC376180 American Crow (Corvus brachyrhynchos)	["Dryobates nuttallii_Nuttall's Woodpecker", 'Troglodytes aedon_House Wren']	yes	Corvus brachyrhynchos	El Chorro Regional Park, San Luis Obispo, CA	35.336	48000 (Hz)	call	100 m	This crow was at the top of a tree along a creek. Recorded with my iXY Rode mic on my iPhone (Rode Rec app).	320000 (bps)	mp3	Not specified	Nuttall's Woodpecker (Dryobates nuttallii); House Wren (Troglodytes aedon)	376180	https://www.xeno-canto.org/376180	United States	Thomas G. Graves	Corvus brachyrhynchos_American Crow	-120.727	Not specified	18:20	Thomas G. Graves	Creative Commons Attribution-NonCommercial-ShareAlike 4.0
4.5	no	amecro	2 (stereo)	2017-6-7	Not specified	132	XC376182.wav	Not specified	American Crow	Not specified	XC376182 American Crow (Corvus brachyrhynchos)	["Calypte anna_Anna's Hummingbird", 'Junco hyemalis_Dark-eyed Junco']	yes	Corvus brachyrhynchos	El Chorro Regional Park, San Luis Obispo, CA	35.336	48000 (Hz)	call	100 m	A stereo crow conversation: One crow was on the left side of the road at the top of a tree along a creek (sycamore?), the other was answering from the right side of the road on the top of an oak tree. Recorded with my iXY Rode mic on my iPhone (Rode Rec app).	320000 (bps)	mp3	Not specified	Anna's Hummingbird (Calypte anna); Dark-eyed Junco (Junco hyemalis)	376182	https://www.xeno-canto.org/376182	United States	Thomas G. Graves	Corvus brachyrhynchos_American Crow	-120.727	Not specified	18:30	Thomas G. Graves	Creative Commons Attribution-NonCommercial-ShareAlike 4.0
5	no	amecro	2 (stereo)	2017-7-4	Not specified	64	XC381507.wav	Not specified	American Crow	Not specified	XC381507 American Crow (Corvus brachyrhynchos)	[]	yes	Corvus brachyrhynchos	Desatoya Range, Churchill County, Nevada	39.5155	48000 (Hz)	call, juvenile	2000 m	Calls from a juvenile traveling with a family group and foraging in pinyon-juniper forest, about 50ft from me.	192000 (bps)	mp3	Not specified		381507	https://www.xeno-canto.org/381507	United States	Bobby Wilcox	Corvus brachyrhynchos_American Crow	-117.6211	Not specified	10:00	Bobby Wilcox	Creative Commons Attribution-NonCommercial-ShareAlike 4.0
5	no	amecro	2 (stereo)	2017-5-11	Not specified	3	XC385023.wav	level	American Crow	1月3日	XC385023 American Crow (Corvus brachyrhynchos)	[]	yes	Corvus brachyrhynchos	Northern Bruce Peninsula (near Miller Lake), Bruce County, Ontario	45.2463	44100 (Hz)	song	180 m		128000 (bps)	mp3	level		385023	https://www.xeno-canto.org/385023	Canada	Orlando Jarqu铆n G.	Corvus brachyrhynchos_American Crow	-81.2994	0-3(s)	9:00	Orlando Jarqu铆n G.	Creative Commons Attribution-NonCommercial-ShareAlike 4.0
5	no	amecro	1 (mono)	2016-4-29	Not specified	4	XC388682.wav	Not specified	American Crow	Not specified	XC388682 American Crow (Corvus brachyrhynchos)	[]	no	Corvus brachyrhynchos	Kinross Charter Township, Chippewa County, Michigan	46.2909	44100 (Hz)	call	220 m	In a pine forest around feeders area. Editing: None. Equipment: Olympus WS-822 digital recorder with Audio-technica ATR 6550 shotgun.	192000 (bps)	mp3	Not specified		388682	https://www.xeno-canto.org/388682	United States	Antonio Xeira	Corvus brachyrhynchos_American Crow	-84.5111	Not specified	13:00	Antonio Xeira	Creative Commons Attribution-NonCommercial-ShareAlike 4.0
4.5	no	amecro	1 (mono)	2016-4-29	Not specified	10	XC388685.wav	Not specified	American Crow	Not specified	XC388685 American Crow (Corvus brachyrhynchos)	['Corvus corax_Common Raven']	no	Corvus brachyrhynchos	Kinross Charter Township, Chippewa County, Michigan	46.2909	44100 (Hz)	call	220 m	In a pine forest around feeders area. Editing: None. Equipment: Olympus WS-822 digital recorder with Audio-technica ATR 6550 shotgun.	192000 (bps)	mp3	Not specified	Northern Raven (Corvus corax)	388685	https://www.xeno-canto.org/388685	United States	Antonio Xeira	Corvus brachyrhynchos_American Crow	-84.5111	Not specified	13:00	Antonio Xeira	Creative Commons Attribution-NonCommercial-ShareAlike 4.0
4.5	no	amecro	1 (mono)	2017-11-3	Not specified	111	XC393299.wav	Not specified	American Crow	Not specified	XC393299 American Crow (Corvus brachyrhynchos)	['Antigone canadensis_Sandhill Crane', 'Charadrius vociferus_Killdeer', 'Sturnella neglecta_Western Meadowlark', 'Tringa melanoleuca_Greater Yellowlegs']	yes	Corvus brachyrhynchos	Bosque del Apache NWR	33.839	48000 (Hz)	call	1400 m	Recorded this as I was waiting for the few remaining Sandhill Cranes to take off for the morning. Recorded with Marantz PMD 661 and Sennheiser ME 62 with Roch茅 24-inch parabola.	320000 (bps)	mp3	Not specified	Sandhill Crane (Antigone canadensis); Killdeer (Charadrius vociferus); Western Meadowlark (Sturnella neglecta); Greater Yellowlegs (Tringa melanoleuca)	393299	https://www.xeno-canto.org/393299	United States	Thomas G. Graves	Corvus brachyrhynchos_American Crow	-106.883	Not specified	6:50	Thomas G. Graves	Creative Commons Attribution-NonCommercial-ShareAlike 4.0
5	no	amecro	2 (stereo)	2018-3-4	level	3	XC404505.wav	level	American Crow	1月3日	XC404505 American Crow (Corvus brachyrhynchos)	[]	yes	Corvus brachyrhynchos	Seattle, King County, Washington	47.6807	44100 (Hz)	call	10 m	Bird sitting on a wooden post in the lake near the shore	322144 (bps)	mp3	level		404505	https://www.xeno-canto.org/404505	United States	Bruce Lagerquist	Corvus brachyrhynchos_American Crow	-122.2459	0-3(s)	7:00	Bruce Lagerquist	Creative Commons Attribution-NonCommercial-ShareAlike 4.0
5	no	amecro	1 (mono)	2018-4-23	Not specified	11	XC413030.wav	Not specified	American Crow	Not specified	XC413030 American Crow (Corvus brachyrhynchos)	[]	yes	Corvus brachyrhynchos	Santa Barbara, California, Botanical Gardens	34.4565	48000 (Hz)	call	220 m	This crow was standing in a field, then, as though answering another crow from a tree, called and flew towards the other.	320000 (bps)	mp3	Not specified		413030	https://www.xeno-canto.org/413030	United States	Thomas G. Graves	Corvus brachyrhynchos_American Crow	-119.71	Not specified	10:16	Thomas G. Graves	Creative Commons Attribution-NonCommercial-ShareAlike 4.0
5		amecro	1 (mono)	2018-5-5	Not specified	3	XC413789.wav	Not specified	American Crow	Not specified	XC413789 American Crow (Corvus brachyrhynchos)	[]		Corvus brachyrhynchos	Hidden Hills, CA	34.1639	44100 (Hz)	call	280 m		92961 (bps)	mp3	Not specified		413789	https://www.xeno-canto.org/413789	United States	Steve Hampton	Corvus brachyrhynchos_American Crow	-118.6467	Not specified	9:00	Steve Hampton	Creative Commons Attribution-NonCommercial-ShareAlike 4.0
4.5	no	amecro	2 (stereo)	2018-4-25	both	35	XC414021.wav	level	American Crow	7月20日	XC414021 American Crow (Corvus brachyrhynchos)	['Zenaida macroura_Mourning Dove', 'Sturnella magna_Eastern Meadowlark']	yes	Corvus brachyrhynchos	Okeechobee, Okeechobee County, Florida	27.5835	44100 (Hz)	alarm call	20 m	Bird was sitting in live oak repeatedly calling, I presume I was either near young or nesting location.	320232 (bps)	mp3	level	Mourning Dove (Zenaida macroura); Eastern Meadowlark (Sturnella magna)	414021	https://www.xeno-canto.org/414021	United States	Bruce Lagerquist	Corvus brachyrhynchos_American Crow	-81.0518	0-3(s)	17:30	Bruce Lagerquist	Creative Commons Attribution-NonCommercial-ShareAlike 4.0
4.5	no	amecro	2 (stereo)	2018-5-5	Not specified	100	XC414931.wav	Not specified	American Crow	Not specified	XC414931 American Crow (Corvus brachyrhynchos)	['Turdus migratorius_American Robin', 'Setophaga nigrescens_Black-throated Gray Warbler', "Empidonax hammondii_Hammond's Flycatcher"]	yes	Corvus brachyrhynchos	Port Angeles, Clallam County, Washington	47.8787	44100 (Hz)	call	340 m	Recorded on a Tascam DR-05 with a Polsen SCL-1075. Individual calling from top of dead tree in Lewis Meadow. Clear morning, no wind.	160000 (bps)	mp3	Not specified	American Robin (Turdus migratorius); Black-throated Grey Warbler (Setophaga nigrescens); Hammond's Flycatcher (Empidonax hammondii)	414931	https://www.xeno-canto.org/414931	United States	Nicholas Comparato	Corvus brachyrhynchos_American Crow	-123.7743	Not specified	7:30	Nicholas Comparato	Creative Commons Attribution-NonCommercial-ShareAlike 4.0
5		amecro	2 (stereo)	2018-7-12	Not specified	45	XC424738.wav	Not specified	American Crow	Not specified	XC424738 American Crow (Corvus brachyrhynchos)	[]		Corvus brachyrhynchos	Willow Bend / Rio de Flag, Coconino County, Arizona	35.1884	48000 (Hz)	Juvenile Babble, call, juvenile	2100 m	Juvenile crow preening and babbling, perched in a Ponderosa Pine next to an adult crow High Pass 500hz 6db Zoom SSH6	320000 (bps)	mp3	Not specified		424738	https://www.xeno-canto.org/424738	United States	Parker Davis	Corvus brachyrhynchos_American Crow	-111.6435	Not specified	6:30	Parker Davis	Creative Commons Attribution-NonCommercial-ShareAlike 4.0
4.5	no	amecro	1 (mono)	2018-11-22	Not specified	99	XC448753.wav	Not specified	American Crow	Not specified	XC448753 American Crow (Corvus brachyrhynchos)	['Sturnella magna_Eastern Meadowlark']	yes	Corvus brachyrhynchos	River Lakes Conservation Area near Viera, Brevard Co, Florida	28.229	48000 (Hz)	call	0 m	four perched on vehicles in parking area	128000 (bps)	mp3	Not specified	Eastern Meadowlark (Sturnella magna)	448753	https://www.xeno-canto.org/448753	United States	Paul Marvin	Corvus brachyrhynchos_American Crow	-80.813	Not specified	7:05	Paul Marvin	Creative Commons Attribution-NonCommercial-ShareAlike 4.0
4.5	no	amecro	1 (mono)	2018-11-7	Not specified	40	XC451209.wav	Not specified	American Crow	Not specified	XC451209 American Crow (Corvus brachyrhynchos)	['Mareca americana_American Wigeon']	yes	Corvus brachyrhynchos	Big Laguna Lake, Cleveland National Forest (near Mount Laguna), San Diego County, California	32.8814	48000 (Hz)	flight call	1600 m		128000 (bps)	mp3	Not specified	American Wigeon (Mareca americana)	451209	https://www.xeno-canto.org/451209	United States	Paul Marvin	Corvus brachyrhynchos_American Crow	-116.4632	Not specified	8:27	Paul Marvin	Creative Commons Attribution-NonCommercial-ShareAlike 4.0
5	no	amecro	1 (mono)	2019-1-30	Not specified	52	XC454252.wav	Not specified	American Crow	Not specified	XC454252 American Crow (Corvus brachyrhynchos)	[]	yes	Corvus brachyrhynchos	Lake Massapoag, Sharon, Norfolk County, Massachusetts	42.1104	44100 (Hz)	call	70 m		128000 (bps)	mp3	Not specified		454252	https://www.xeno-canto.org/454252	United States	Will Sweet	Corvus brachyrhynchos_American Crow	-71.1785	Not specified	14:00	Will Sweet	Creative Commons Attribution-NonCommercial-ShareAlike 4.0
4.5	no	amecro	1 (mono)	2019-2-13	Not specified	112	XC456644.wav	Not specified	American Crow	Not specified	XC456644 American Crow (Corvus brachyrhynchos)	['Quiscalus quiscula_Common Grackle', 'Turdus migratorius_American Robin', 'Zenaida macroura_Mourning Dove']	yes	Corvus brachyrhynchos	River Lakes Conservation Area near Viera, Brevard Co, Florida	28.229	48000 (Hz)	call	0 m	perched at close range in oak tree	128000 (bps)	mp3	Not specified	Common Grackle (Quiscalus quiscula); American Robin (Turdus migratorius); Mourning Dove (Zenaida macroura)	456644	https://www.xeno-canto.org/456644	United States	Paul Marvin	Corvus brachyrhynchos_American Crow	-80.813	Not specified	16:37	Paul Marvin	Creative Commons Attribution-NonCommercial-ShareAlike 4.0
5	no	amecro	1 (mono)	2019-2-18	Not specified	158	XC459466.wav	Not specified	American Crow	Not specified	XC459466 American Crow (Corvus brachyrhynchos)	[]	no	Corvus brachyrhynchos	Guerneville, Sonoma County, California	38.5213	48000 (Hz)	call	30 m	Filtered and normalized.	192000 (bps)	mp3	Not specified		459466	https://www.xeno-canto.org/459466	United States	Nick Komar	Corvus brachyrhynchos_American Crow	-122.9783	Not specified	6:30	Nick Komar	Creative Commons Attribution-NonCommercial-ShareAlike 4.0
4.5	no	amecro	2 (stereo)	2019-3-9	Not specified	39	XC460987.wav	Not specified	American Crow	Not specified	XC460987 American Crow (Corvus brachyrhynchos)	['Coccothraustes vespertinus_Evening Grosbeak']	yes	Corvus brachyrhynchos	DeRuyter (near Georgetown), Madison County, New York	42.7922	44100 (Hz)	call	500 m		192000 (bps)	mp3	Not specified	Evening Grosbeak (Hesperiphona vespertina)	460987	https://www.xeno-canto.org/460987	United States	Meena Haribal	Corvus brachyrhynchos_American Crow	-75.8101	Not specified	8:30	Meena Haribal	Creative Commons Attribution-NonCommercial-ShareAlike 4.0
5	no	amecro	1 (mono)	2019-6-5	both	150	XC478839.wav	both	American Crow	1月3日	XC478839 American Crow (Corvus brachyrhynchos)	[]	yes	Corvus brachyrhynchos	Gallant, Etowah County, Alabama	34.0091	48000 (Hz)	call	200 m	This recording was not modified significantly. Only normalized and converted from WAV to MP3. I was only able to briefly see 2 of the crow as they flew across an open area of the pine trees. The weather was 83掳 and overcast.	128000 (bps)	mp3	both		478839	https://www.xeno-canto.org/478839	United States	jon paul billingsley jr	Corvus brachyrhynchos_American Crow	-86.1929	0-3(s)	17:30	jon paul billingsley jr	Creative Commons Attribution-NonCommercial-ShareAlike 4.0
5	no	amecro	1 (mono)	2019-6-6	Not specified	78	XC480052.wav	Not specified	American Crow	Not specified	XC480052 American Crow (Corvus brachyrhynchos)	[]	yes	Corvus brachyrhynchos	Campton Forest Preserve, Kane County, Illinois	41.9311	48000 (Hz)	call	260 m		320000 (bps)	mp3	Not specified		480052	https://www.xeno-canto.org/480052	United States	Matt Wistrand	Corvus brachyrhynchos_American Crow	-88.4137	Not specified	6:08	Matt Wistrand	Creative Commons Attribution-NonCommercial-ShareAlike 4.0
5	no	amecro	2 (stereo)	2019-5-21	Not specified	26	XC481136.wav	Not specified	American Crow	Not specified	XC481136 American Crow (Corvus brachyrhynchos)	[]	no	Corvus brachyrhynchos	Pinnacles National Park, San Benito County, California	36.4728	44100 (Hz)	call, song	480 m	a sparrow is also calling, first three notes sound like California Towhee but trill is elongated.	192000 (bps)	mp3	Not specified		481136	https://www.xeno-canto.org/481136	United States	Meena Haribal	Corvus brachyrhynchos_American Crow	-121.1873	Not specified	9:00	Meena Haribal	Creative Commons Attribution-NonCommercial-ShareAlike 4.0
5	no	amecro	1 (mono)	2019-6-16	Not specified	39	XC481933.wav	Not specified	American Crow	Not specified	XC481933 American Crow (Corvus brachyrhynchos)	[]	yes	Corvus brachyrhynchos	Imperial Beach Sports Park, San Diego County, California	32.5752	48000 (Hz)	flight call	10 m	a dozen circled my head, I think they were alarmed by my microphone	128000 (bps)	mp3	Not specified		481933	https://www.xeno-canto.org/481933	United States	Paul Marvin	Corvus brachyrhynchos_American Crow	-117.1237	Not specified	6:29	Paul Marvin	Creative Commons Attribution-NonCommercial-ShareAlike 4.0
5	no	amecro	2 (stereo)	2019-9-2	Not specified	31	XC496354.wav	Not specified	American Crow	Not specified	XC496354 American Crow (Corvus brachyrhynchos)	[]	yes	Corvus brachyrhynchos	Morro Bay, San Luis Obispo County, California	35.388	48000 (Hz)	Caw, call	10 m	(Recorded with iXY R酶de microphone, using R酶deRec app on iPhone 5s)	320000 (bps)	mp3	Not specified		496354	https://www.xeno-canto.org/496354	United States	Thomas G. Graves	Corvus brachyrhynchos_American Crow	-120.8603	Not specified	10:45	Thomas G. Graves	Creative Commons Attribution-NonCommercial-ShareAlike 4.0
4.5	no	amecro	2 (stereo)	2019-9-2	Not specified	427	XC496355.wav	Not specified	American Crow	Not specified	XC496355 American Crow (Corvus brachyrhynchos)	["Calypte anna_Anna's Hummingbird", 'Spinus psaltria_Lesser Goldfinch']	yes	Corvus brachyrhynchos	Morro Bay, San Luis Obispo County, California	35.388	48000 (Hz)	Caw, call, gurgle, rattle	10 m	Long recording, same crows as XC496354 . (Recorded with iXY R酶de microphone, using R酶deRec app on iPhone 5s)	320000 (bps)	mp3	Not specified	Anna's Hummingbird (Calypte anna); Lesser Goldfinch (Spinus psaltria)	496355	https://www.xeno-canto.org/496355	United States	Thomas G. Graves	Corvus brachyrhynchos_American Crow	-120.8603	Not specified	10:49	Thomas G. Graves	Creative Commons Attribution-NonCommercial-ShareAlike 4.0
5	no	amecro	2 (stereo)	2010-4-5	level	162	XC51410.wav	level	American Crow	4月6日	XC51410 American Crow (Corvus brachyrhynchos)	[]	yes	Corvus brachyrhynchos	Knoxville, Tennessee	35.8589	44100 (Hz)	call	300 m	Standard call with gurgle notes near the end.	128000 (bps)	mp3	level		51410	https://www.xeno-canto.org/51410	United States	Mike Nelson	Corvus brachyrhynchos_American Crow	-84.0948	0-3(s)	11:00am	Mike Nelson	Creative Commons Attribution-NonCommercial-ShareAlike 3.0
5	no	amegfi	1 (mono)	2012-5-14	Not specified	119	XC109299.wav	Not specified	American Goldfinch	Not specified	XC109299 American Goldfinch (Spinus tristis)	[]	yes	Spinus tristis	Deerlodge Park, Dinosaur National Monument, Moffat Co., Colorado	40.44978	48000 (Hz)	call	1700 m	natural vocalization; various call types from a female plumaged bird perched near the top of a medium-height juniper tree adjacent to a thick riparian grove.	192000 (bps)	mp3	Not specified		109299	https://www.xeno-canto.org/109299	United States	Andrew Spencer	Spinus tristis_American Goldfinch	-108.522902	Not specified	7:00	Andrew Spencer	Creative Commons Attribution-NonCommercial-ShareAlike 3.0
5	no	amegfi	1 (mono)	2012-5-14	Not specified	153	XC109300.wav	Not specified	American Goldfinch	Not specified	XC109300 American Goldfinch (Spinus tristis)	[]	yes	Spinus tristis	Deerlodge Park, Dinosaur National Monument, Moffat Co., Colorado	40.44978	48000 (Hz)	call	1700 m	natural vocalization; various call types from a female plumaged bird perched near the top of a medium-height juniper tree adjacent to a thick riparian grove.	128000 (bps)	mp3	Not specified		109300	https://www.xeno-canto.org/109300	United States	Andrew Spencer	Spinus tristis_American Goldfinch	-108.522902	Not specified	7:00	Andrew Spencer	Creative Commons Attribution-NonCommercial-ShareAlike 3.0
5	no	amegfi	1 (mono)	2012-5-14	Not specified	32	XC109301.wav	Not specified	American Goldfinch	Not specified	XC109301 American Goldfinch (Spinus tristis)	[]	yes	Spinus tristis	Deerlodge Park, Dinosaur National Monument, Moffat Co., Colorado	40.44978	48000 (Hz)	call	1700 m	natural vocalization; various call types from a female plumaged bird perched near the top of a medium-height juniper tree adjacent to a thick riparian grove.	192000 (bps)	mp3	Not specified		109301	https://www.xeno-canto.org/109301	United States	Andrew Spencer	Spinus tristis_American Goldfinch	-108.522902	Not specified	7:00	Andrew Spencer	Creative Commons Attribution-NonCommercial-ShareAlike 3.0
3.5	no	amegfi	2 (stereo)	2012-8-12	both	60	XC109606.wav	level	American Goldfinch	7月20日	XC109606 American Goldfinch (Spinus tristis)	['Melanerpes erythrocephalus_Red-headed Woodpecker']	yes	Spinus tristis	Cherohala Skyway, Rafter Road Wetland, Tennessee	35.386	44100 (Hz)	call, song	550 m	Adult singing from exposed snag	128000 (bps)	mp3	level	Red-headed Woodpecker (Melanerpes erythrocephalus)	109606	https://www.xeno-canto.org/109606	United States	Mike Nelson	Spinus tristis_American Goldfinch	-84.125	6-10(s)	10:30	Mike Nelson	Creative Commons Attribution-NonCommercial-ShareAlike 3.0
3.5	no	amegfi	1 (mono)	2012-5-6	both	34	XC114087.wav	both	American Goldfinch	7月20日	XC114087 American Goldfinch (Spinus tristis)	['Troglodytes aedon_House Wren', 'Melospiza melodia_Song Sparrow', 'Agelaius phoeniceus_Red-winged Blackbird']	no	Spinus tristis	Poudre Trail - Riverbend Ponds, Fort Collins, Larimer Cty., Colorado	40.57	48000 (Hz)	song	1500 m		192000 (bps)	mp3	both	House Wren (Troglodytes aedon); Song Sparrow (Melospiza melodia); Red-winged Blackbird (Agelaius phoeniceus)	114087	https://www.xeno-canto.org/114087	United States	Eric DeFonso	Spinus tristis_American Goldfinch	-105.029	3-6(s)	6:51	Eric DeFonso	Creative Commons Attribution-NonCommercial-ShareAlike 3.0
4.5	no	amegfi	1 (mono)	2012-8-16	Not specified	137	XC114342.wav	Not specified	American Goldfinch	Not specified	XC114342 American Goldfinch (Spinus tristis)	["Cardellina pusilla_Wilson's Warbler", 'Patagioenas fasciata_Band-tailed Pigeon', 'Poecile rufescens_Chestnut-backed Chickadee', 'Leiothlypis celata_Orange-crowned Warbler', 'Colaptes auratus_Northern Flicker', 'Sitta canadensis_Red-breasted Nuthatch', "Thryomanes bewickii_Bewick's Wren", 'Geothlypis trichas_Common Yellowthroat', 'Larus glaucescens_Glaucous-winged Gull', 'Zonotrichia leucophrys_…	yes	Spinus tristis	Rocky Point Bird Observatory, Vancouver Island, BC	48.32	48000 (Hz)	call	5 m	Hatch year birds feeding on their own.	128000 (bps)	mp3	Not specified	Wilson's Warbler (Cardellina pusilla); Band-tailed Pigeon (Patagioenas fasciata); Chestnut-backed Chickadee (Poecile rufescens); Orange-crowned Warbler (Leiothlypis celata); Northern Flicker (Colaptes auratus); Red-breasted Nuthatch (Sitta canadensis); Bewick's Wren (Thryomanes bewickii); Common Yellowthroat (Geothlypis trichas); Glaucous-winged Gull (Larus glaucescens); White-crowned Sparrow (Zo…	114342	https://www.xeno-canto.org/114342	Canada	Ian Cruickshank	Spinus tristis_American Goldfinch	-123.546	Not specified	7:00	Ian Cruickshank	Creative Commons Attribution-NonCommercial-ShareAlike 3.0
5	no	amegfi	2 (stereo)	2013-3-8	Not specified	52	XC124312.wav	Not specified	American Goldfinch	Not specified	XC124312 American Goldfinch (Spinus tristis)	[]	yes	Spinus tristis	Powderhorn Park, Minneapolis, Hennepin, Minnesota	44.942	48000 (Hz)	call	260 m	Calling from a maple tree in back yard. Filtered low frequencies for traffic noise. Recorded with homemade parabolic reflector and Olympus LS-10S.	192000 (bps)	mp3	Not specified		124312	https://www.xeno-canto.org/124312	United States	Jonathon Jongsma	Spinus tristis_American Goldfinch	-93.259	Not specified	6:32	Jonathon Jongsma	Creative Commons Attribution-ShareAlike 3.0
4.5	no	amegfi	1 (mono)	2013-3-28	Not specified	441	XC127600.wav	Not specified	American Goldfinch	Not specified	XC127600 American Goldfinch (Spinus tristis)	['Branta canadensis_Canada Goose', 'Corvus brachyrhynchos_American Crow', 'Passer domesticus_House Sparrow', 'Poecile atricapillus_Black-capped Chickadee']	yes	Spinus tristis	Powderhorn Park, Minneapolis, Hennepin, Minnesota	44.942	48000 (Hz)	song	260 m	Singing continuously from a tree in residential yard. Around 5:00, another goldfinch flew into the tree (~5m from the original bird), and the original bird switches from song to call for a while. Recorded from about 10m using Olympus LS-10S and homemade parabolic reflector. Filtered low frequecies (below 2kHz) slightly for significant traffic / airplane noise.	160000 (bps)	mp3	Not specified	Canada Goose (Branta canadensis); American Crow (Corvus brachyrhynchos); House Sparrow (Passer domesticus); Black-capped Chickadee (Poecile atricapillus)	127600	https://www.xeno-canto.org/127600	United States	Jonathon Jongsma	Spinus tristis_American Goldfinch	-93.259	Not specified	6:11	Jonathon Jongsma	Creative Commons Attribution-ShareAlike 3.0
3.5	no	amegfi	2 (stereo)	2013-4-25	Not specified	179	XC131637.wav	Not specified	American Goldfinch	Not specified	XC131637 American Goldfinch (Spinus tristis)	['Larus delawarensis_Ring-billed Gull', 'Spizella passerina_Chipping Sparrow', 'Junco hyemalis_Dark-eyed Junco', 'Branta canadensis_Canada Goose']	yes	Spinus tristis	Powderhorn Park, Minneapolis, Hennepin, Minnesota	44.942	48000 (Hz)	song	260 m	Singing from a small spruce tree in urban park. Some noise from passing bikes and children, airplane, etc. Filtered low frequencies for urban noise. Recorded with internal mic of Olympus LS-10S	192000 (bps)	mp3	Not specified	Ring-billed Gull (Larus delawarensis); Chipping Sparrow (Spizella passerina); Dark-eyed Junco (Junco hyemalis); Canada Goose (Branta canadensis)	131637	https://www.xeno-canto.org/131637	United States	Jonathon Jongsma	Spinus tristis_American Goldfinch	-93.259	Not specified	13:09	Jonathon Jongsma	Creative Commons Attribution-ShareAlike 3.0
3.5	no	amegfi	1 (mono)	2013-5-12	Not specified	50	XC133564.wav	Not specified	American Goldfinch	Not specified	XC133564 American Goldfinch (Spinus tristis)	['Turdus migratorius_American Robin', 'Geothlypis trichas_Common Yellowthroat', 'Dumetella carolinensis_Gray Catbird', 'Cyanocitta cristata_Blue Jay']	yes	Spinus tristis	Franklin Township, Somerset, New Jersey	40.4746	44100 (Hz)	call, song	30 m	Natural calls from several flyover birds. At about 25 sec, the bird on mic is a male that gives some song, then flight calls as he flies in a circle overhead. Edge of field by woodland.	128000 (bps)	mp3	Not specified	American Robin (Turdus migratorius); Common Yellowthroat (Geothlypis trichas); Grey Catbird (Dumetella carolinensis); Blue Jay (Cyanocitta cristata)	133564	https://www.xeno-canto.org/133564	United States	Dan Lane	Spinus tristis_American Goldfinch	-74.5269	Not specified	10:00	Dan Lane	Creative Commons Attribution-NonCommercial-ShareAlike 3.0
3.5	no	amegfi	1 (mono)	2013-5-12	Not specified	55	XC133565.wav	Not specified	American Goldfinch	Not specified	XC133565 American Goldfinch (Spinus tristis)	['Geothlypis trichas_Common Yellowthroat']	yes	Spinus tristis	Franklin Township, Somerset, New Jersey	40.4746	44100 (Hz)	call	30 m	Natural calls from a trio of birds, the most vocal of which is a male, perched about 10m up in a Scarlet Oak at edge of a field, foraging on catkins. At the very end, the three take flight.	128000 (bps)	mp3	Not specified	Common Yellowthroat (Geothlypis trichas)	133565	https://www.xeno-canto.org/133565	United States	Dan Lane	Spinus tristis_American Goldfinch	-74.5269	Not specified	10:00	Dan Lane	Creative Commons Attribution-NonCommercial-ShareAlike 3.0
3.5	no	amegfi	1 (mono)	2013-5-12	Not specified	40	XC133569.wav	Not specified	American Goldfinch	Not specified	XC133569 American Goldfinch (Spinus tristis)	['Turdus migratorius_American Robin', 'Cyanocitta cristata_Blue Jay', 'Melospiza melodia_Song Sparrow', 'Corvus brachyrhynchos_American Crow']	yes	Spinus tristis	Franklin Township, Somerset, New Jersey	40.4746	44100 (Hz)	song	30 m	Natural song from a male near another pair about 5m up in tree near field edge.	128000 (bps)	mp3	Not specified	American Robin (Turdus migratorius); Blue Jay (Cyanocitta cristata); Song Sparrow (Melospiza melodia); American Crow (Corvus brachyrhynchos)	133569	https://www.xeno-canto.org/133569	United States	Dan Lane	Spinus tristis_American Goldfinch	-74.5269	Not specified	10:30	Dan Lane	Creative Commons Attribution-NonCommercial-ShareAlike 3.0
4	no	amegfi	1 (mono)	2013-5-5	Not specified	88	XC139798.wav	Not specified	American Goldfinch	Not specified	XC139798 American Goldfinch (Spinus tristis)	[]	yes	Spinus tristis	Cheyenne, Laramie, Wyoming	41.1267	48000 (Hz)	male, song	1800 m		128000 (bps)	mp3	Not specified		139798	https://www.xeno-canto.org/139798	United States	GABRIEL LEITE	Spinus tristis_American Goldfinch	-104.697	Not specified	10:30	GABRIEL LEITE	Creative Commons Attribution-NonCommercial-ShareAlike 3.0
4	no	amegfi	2 (stereo)	2013-4-8	Not specified	54	XC141469.wav	Not specified	American Goldfinch	Not specified	XC141469 American Goldfinch (Spinus tristis)	[]	no	Spinus tristis	1, Charlotte (near Charlotte), Mecklenburg, North Carolina	35.1084	44100 (Hz)	call	190 m	In the trees of our garden	192000 (bps)	mp3	Not specified		141469	https://www.xeno-canto.org/141469	United States	Bernard BOUSQUET	Spinus tristis_American Goldfinch	-80.9483	Not specified	8:00	Bernard BOUSQUET	Creative Commons Attribution-NonCommercial-ShareAlike 3.0
4	no	amegfi	2 (stereo)	2013-5-1	Not specified	9	XC153552.wav	Not specified	American Goldfinch	Not specified	XC153552 American Goldfinch (Spinus tristis)	[]	yes	Spinus tristis	Falmouth, Barnstable, Massachusetts	41.5221	44100 (Hz)	call, male	10 m	American Goldfinch male calling while hopping from branch to branch in a tree.	105123 (bps)	mp3	Not specified		153552	https://www.xeno-canto.org/153552	United States	Mike Schanbacher	Spinus tristis_American Goldfinch	-70.668	Not specified	12:00	Mike Schanbacher	Creative Commons Attribution-NonCommercial-ShareAlike 3.0
4		amegfi	1 (mono)	2012-3-21	Not specified	212	XC156788.wav	Not specified	American Goldfinch	Not specified	XC156788 American Goldfinch (Spinus tristis)	[]		Spinus tristis	Uplands Park, Oak Bay, Vancouver Island, British Columbia	48.4414	44100 (Hz)	song	10 m	Chorus of song from wintering flock of ~25 birds, roosting inside a dense shrubby thicket.	128000 (bps)	mp3	Not specified		156788	https://www.xeno-canto.org/156788	Canada	Ian Cruickshank	Spinus tristis_American Goldfinch	-123.2988	Not specified	14:30	Ian Cruickshank	Creative Commons Attribution-NonCommercial-ShareAlike 3.0
4	no	amegfi	1 (mono)	2013-7-9	Not specified	28	XC157457.wav	Not specified	American Goldfinch	Not specified	XC157457 American Goldfinch (Spinus tristis)	[]	yes	Spinus tristis	3 km south of Fishing Lake, Saskatchewan	51.7772	44100 (Hz)	call, male	550 m	Buzzy scraping calls given by adult male in flight during lengthy aerial chase with another individual.	128000 (bps)	mp3	Not specified		157457	https://www.xeno-canto.org/157457	Canada	Ian Cruickshank	Spinus tristis_American Goldfinch	-103.5795	Not specified	9:00	Ian Cruickshank	Creative Commons Attribution-NonCommercial-ShareAlike 3.0
3.5	no	amegfi	1 (mono)	2014-1-19	Not specified	34	XC165034.wav	Not specified	American Goldfinch	Not specified	XC165034 American Goldfinch (Spinus tristis)	['Cyanocitta cristata_Blue Jay', 'Setophaga coronata_Yellow-rumped Warbler', 'Larus delawarensis_Ring-billed Gull']	no	Spinus tristis	Capitol Lake, Baton Rouge, Louisiana	30.462	44100 (Hz)	call	10 m	Natural calls from an unseen bird in dense Live Oak near lake.	128000 (bps)	mp3	Not specified	Blue Jay (Cyanocitta cristata); Myrtle Warbler (Setophaga coronata); Ring-billed Gull (Larus delawarensis)	165034	https://www.xeno-canto.org/165034	United States	Dan Lane	Spinus tristis_American Goldfinch	-91.186	Not specified	1:00	Dan Lane	Creative Commons Attribution-NonCommercial-ShareAlike 3.0
4.5	no	amegfi	1 (mono)	2013-4-4	Not specified	131	XC169080.wav	Not specified	American Goldfinch	Not specified	XC169080 American Goldfinch (Spinus tristis)	['Melospiza melodia_Song Sparrow']	yes	Spinus tristis	Dairymart Ponds, San Diego County, California	32.5547	48000 (Hz)	call, song	10 m		128000 (bps)	mp3	Not specified	Song Sparrow (Melospiza melodia); American Yellow Warbler (Setophaga aestiva)	169080	https://www.xeno-canto.org/169080	United States	Paul Marvin	Spinus tristis_American Goldfinch	-117.0634	Not specified	11:00	Paul Marvin	Creative Commons Attribution-NonCommercial-ShareAlike 3.0
3.5	no	amegfi	1 (mono)	2013-4-4	Not specified	50	XC169081.wav	Not specified	American Goldfinch	Not specified	XC169081 American Goldfinch (Spinus tristis)	['Melospiza melodia_Song Sparrow', 'Icteria virens_Yellow-breasted Chat', 'Geothlypis trichas_Common Yellowthroat']	yes	Spinus tristis	Dairymart Ponds, San Diego County, California	32.5547	48000 (Hz)	call, flight call, song	10 m	flight at end	128000 (bps)	mp3	Not specified	Song Sparrow (Melospiza melodia); Yellow-breasted Chat (Icteria virens); Common Yellowthroat (Geothlypis trichas)	169081	https://www.xeno-canto.org/169081	United States	Paul Marvin	Spinus tristis_American Goldfinch	-117.0634	Not specified	11:03	Paul Marvin	Creative Commons Attribution-NonCommercial-ShareAlike 3.0
4.5	no	amegfi	1 (mono)	2012-5-3	Not specified	77	XC169082.wav	Not specified	American Goldfinch	Not specified	XC169082 American Goldfinch (Spinus tristis)	['Troglodytes aedon_House Wren']	yes	Spinus tristis	Dairymart Ponds, San Diego County, California	32.5547	48000 (Hz)	song	10 m		128000 (bps)	mp3	Not specified	House Wren (Troglodytes aedon); Audubon's Warbler (Setophaga auduboni)	169082	https://www.xeno-canto.org/169082	United States	Paul Marvin	Spinus tristis_American Goldfinch	-117.0634	Not specified	9:49	Paul Marvin	Creative Commons Attribution-NonCommercial-ShareAlike 3.0
4	no	amegfi	1 (mono)	2014-3-4	Not specified	93	XC169083.wav	Not specified	American Goldfinch	Not specified	XC169083 American Goldfinch (Spinus tristis)	[]	no	Spinus tristis	Tosohatchee Wildlife Management Area, Orange County, Florida	28.5037	48000 (Hz)	call, flight call	10 m	flight call at end	128000 (bps)	mp3	Not specified		169083	https://www.xeno-canto.org/169083	United States	Paul Marvin	Spinus tristis_American Goldfinch	-80.9798	Not specified	9:42	Paul Marvin	Creative Commons Attribution-NonCommercial-ShareAlike 3.0
4	no	amegfi	1 (mono)	2012-2-3	Not specified	14	XC169084.wav	Not specified	American Goldfinch	Not specified	XC169084 American Goldfinch (Spinus tristis)	[]	no	Spinus tristis	Aransas NWR, Aransas Co, Texas	28.2366	48000 (Hz)	flight call	0 m		128000 (bps)	mp3	Not specified		169084	https://www.xeno-canto.org/169084	United States	Paul Marvin	Spinus tristis_American Goldfinch	-96.861	Not specified	8:05	Paul Marvin	Creative Commons Attribution-NonCommercial-ShareAlike 3.0
5	no	amegfi	1 (mono)	2011-5-18	Not specified	98	XC169085.wav	Not specified	American Goldfinch	Not specified	XC169085 American Goldfinch (Spinus tristis)	[]	yes	Spinus tristis	Baxter's Hollow, Sauk County, Wisconsin	43.3969	48000 (Hz)	song	340 m		128000 (bps)	mp3	Not specified		169085	https://www.xeno-canto.org/169085	United States	Paul Marvin	Spinus tristis_American Goldfinch	-89.8118	Not specified	6:19	Paul Marvin	Creative Commons Attribution-NonCommercial-ShareAlike 3.0
3.5		amegfi	1 (mono)	2007-7-6	both	45	XC17120.wav	both	American Goldfinch	4月6日	XC17120 American Goldfinch (Spinus tristis)	['Melanerpes carolinus_Red-bellied Woodpecker', 'Dumetella carolinensis_Gray Catbird', 'Cardinalis cardinalis_Northern Cardinal']		Spinus tristis	Michigan, Waterloo SRA	42.36142	44100 (Hz)	call, song	280 m	Score for various calls	94921 (bps)	mp3	both	Red-bellied Woodpecker (Melanerpes carolinus); Grey Catbird (Dumetella carolinensis); Northern Cardinal (Cardinalis cardinalis)	17120	https://www.xeno-canto.org/17120	United States	Allen T. Chartier	Spinus tristis_American Goldfinch	-84.19079	3-6(s)	?	Allen T. Chartier	Creative Commons Attribution-NonCommercial-ShareAlike 3.0
4.5	no	amegfi	1 (mono)	2014-4-18	Not specified	144	XC175254.wav	Not specified	American Goldfinch	Not specified	XC175254 American Goldfinch (Spinus tristis)	['Spizella pusilla_Field Sparrow', 'Corvus brachyrhynchos_American Crow', 'Poecile atricapillus_Black-capped Chickadee', 'Cardinalis cardinalis_Northern Cardinal']	no	Spinus tristis	Grey Cloud Dunes SNA, Washington, Minnesota	44.793	48000 (Hz)	call	220 m	Several unseen birds calling from within a dense thicket a the edge of prairie. Several times during the recording the microphone was redirected away from this target birds. Recorded with homemade parabolic reflector and Sony PCM-M10. Sunny and cool. HPF.	192000 (bps)	mp3	Not specified	Field Sparrow (Spizella pusilla); American Crow (Corvus brachyrhynchos); Black-capped Chickadee (Poecile atricapillus); Northern Cardinal (Cardinalis cardinalis)	175254	https://www.xeno-canto.org/175254	United States	Jonathon Jongsma	Spinus tristis_American Goldfinch	-92.962	Not specified	10:30	Jonathon Jongsma	Creative Commons Attribution-ShareAlike 4.0
3.5		amegfi	2 (stereo)	2014-5-2	Not specified	101	XC177152.wav	Not specified	American Goldfinch	Not specified	XC177152 American Goldfinch (Spinus tristis)	['Larus delawarensis_Ring-billed Gull', 'Bombycilla cedrorum_Cedar Waxwing']		Spinus tristis	Baie-D'Urfe, Montreal, Quebec	45.4101	48000 (Hz)	song	30 m	Same individual as XC177148. Modifications: HPF2000 bird-seen:yes	128000 (bps)	mp3	Not specified	Ring-billed Gull (Larus delawarensis); Cedar Waxwing (Bombycilla cedrorum)	177152	https://www.xeno-canto.org/177152	Canada	Patrick Turgeon	Spinus tristis_American Goldfinch	-73.9326	Not specified	16:30	Patrick Turgeon	Creative Commons Attribution-NonCommercial-ShareAlike 4.0
3.5	no	amegfi	1 (mono)	2014-5-1	Not specified	39	XC179074.wav	Not specified	American Goldfinch	Not specified	XC179074 American Goldfinch (Spinus tristis)	['Cardinalis cardinalis_Northern Cardinal', 'Troglodytes aedon_House Wren', 'Cyanocitta cristata_Blue Jay', 'Zonotrichia albicollis_White-throated Sparrow', 'Turdus migratorius_American Robin']	yes	Spinus tristis	W Lancaster, Lancaster Co., Pennsylvania	40.043	44100 (Hz)	call, song	90 m	Unnaturally monotonous song from a male as it perched about 15m up in Quercus in suburban habitat. Towards end of cut, it and another male tumbled out of sight in a 'fight' giving calls as they fell.	128000 (bps)	mp3	Not specified	Northern Cardinal (Cardinalis cardinalis); House Wren (Troglodytes aedon); Blue Jay (Cyanocitta cristata); White-throated Sparrow (Zonotrichia albicollis); American Robin (Turdus migratorius)	179074	https://www.xeno-canto.org/179074	United States	Dan Lane	Spinus tristis_American Goldfinch	-76.345	Not specified	9:30	Dan Lane	Creative Commons Attribution-NonCommercial-ShareAlike 4.0
3.5	no	amegfi	1 (mono)	2014-5-2	Not specified	143	XC179086.wav	Not specified	American Goldfinch	Not specified	XC179086 American Goldfinch (Spinus tristis)	['Cyanocitta cristata_Blue Jay', 'Thryothorus ludovicianus_Carolina Wren', 'Poecile carolinensis_Carolina Chickadee', 'Troglodytes aedon_House Wren', 'Cardinalis cardinalis_Northern Cardinal', 'Zonotrichia albicollis_White-throated Sparrow', 'Regulus calendula_Ruby-crowned Kinglet']	yes	Spinus tristis	W Lancaster, Lancaster Co., Pennsylvania	40.043	44100 (Hz)	song	90 m	Natural song from a male about 6m up in Ilex in suburban neighborhood.	128000 (bps)	mp3	Not specified	Blue Jay (Cyanocitta cristata); Carolina Wren (Thryothorus ludovicianus); Carolina Chickadee (Poecile carolinensis); House Wren (Troglodytes aedon); Northern Cardinal (Cardinalis cardinalis); White-throated Sparrow (Zonotrichia albicollis); Ruby-crowned Kinglet (Regulus calendula)	179086	https://www.xeno-canto.org/179086	United States	Dan Lane	Spinus tristis_American Goldfinch	-76.345	Not specified	8:30	Dan Lane	Creative Commons Attribution-NonCommercial-ShareAlike 4.0
3.5	no	amegfi	1 (mono)	2014-5-3	Not specified	8	XC179092.wav	Not specified	American Goldfinch	Not specified	XC179092 American Goldfinch (Spinus tristis)	['Agelaius phoeniceus_Red-winged Blackbird', 'Melospiza melodia_Song Sparrow']	yes	Spinus tristis	Ithaca, Tompkins County, New York	42.4713	44100 (Hz)	flight call	320 m	Natural flight call from a male as it flew from perch in deciduous woodland edge.	128000 (bps)	mp3	Not specified	Red-winged Blackbird (Agelaius phoeniceus); Song Sparrow (Melospiza melodia)	179092	https://www.xeno-canto.org/179092	United States	Dan Lane	Spinus tristis_American Goldfinch	-76.4527	Not specified	10:00	Dan Lane	Creative Commons Attribution-NonCommercial-ShareAlike 4.0
4.5	no	amegfi	1 (mono)	2014-5-19	both	307	XC179124.wav	Not specified	American Goldfinch	1月3日	XC179124 American Goldfinch (Spinus tristis)	['Zonotrichia leucophrys_White-crowned Sparrow', 'Melozone crissalis_California Towhee', 'Haemorhous mexicanus_House Finch', 'Poecile rufescens_Chestnut-backed Chickadee', 'Pipilo maculatus_Spotted Towhee']	yes	Spinus tristis	Morro Bay, San Luis Obispo, California	35.344	48000 (Hz)	call	10 m	Goldfinch sitting in 5 to 6 foot high bushes on salt marsh. It was joined by a Spotted Towhee (no vocalizing while on the same bush), then Chestnut-backed Chickadees and House Sparrows. Goldfinch's vocalizations seemed to become aggitated by the company. Unknown duck in background.	256000 (bps)	mp3	level	White-crowned Sparrow (Zonotrichia leucophrys); California Towhee (Melozone crissalis); House Finch (Haemorhous mexicanus); Chestnut-backed Chickadee (Poecile rufescens); Spotted Towhee (Pipilo maculatus)	179124	https://www.xeno-canto.org/179124	United States	Thomas G. Graves	Spinus tristis_American Goldfinch	-120.8402	0-3(s)	18:53	Thomas G. Graves	Creative Commons Attribution-NonCommercial-ShareAlike 4.0
5	no	amegfi	2 (stereo)	2014-5-18	Not specified	97	XC179304.wav	Not specified	American Goldfinch	Not specified	XC179304 American Goldfinch (Spinus tristis)	[]	yes	Spinus tristis	George Montgomery Sanctuary, Brome-Missisquoi, Qu茅bec	45.024	44100 (Hz)	male, song	70 m	Habitat: edge of mature mixed forest, field.	128000 (bps)	mp3	Not specified		179304	https://www.xeno-canto.org/179304	Canada	Martin St-Michel	Spinus tristis_American Goldfinch	-73.075	Not specified	8:52	Martin St-Michel	Creative Commons Attribution-NonCommercial-ShareAlike 4.0
4	no	amegfi	1 (mono)	2014-5-21	Not specified	95	XC182073.wav	Not specified	American Goldfinch	Not specified	XC182073 American Goldfinch (Spinus tristis)	[]	yes	Spinus tristis	Humboldt, SK	52.199	48000 (Hz)	song	550 m		128000 (bps)	mp3	Not specified		182073	https://www.xeno-canto.org/182073	Canada	Ian Cruickshank	Spinus tristis_American Goldfinch	-105.0997	Not specified	7:30	Ian Cruickshank	Creative Commons Attribution-NonCommercial-ShareAlike 4.0
4	no	amegfi	1 (mono)	2014-5-10	Not specified	129	XC182078.wav	Not specified	American Goldfinch	Not specified	XC182078 American Goldfinch (Spinus tristis)	[]	yes	Spinus tristis	Witty's Lagoon, Metchosin, Vancouver Island, BC	48.386	48000 (Hz)	call, song	10 m		128000 (bps)	mp3	Not specified		182078	https://www.xeno-canto.org/182078	Canada	Ian Cruickshank	Spinus tristis_American Goldfinch	-123.5142	Not specified	9:30	Ian Cruickshank	Creative Commons Attribution-NonCommercial-ShareAlike 4.0
4		amegfi	1 (mono)	2014-5-21	Not specified	10	XC182406.wav	Not specified	American Goldfinch	Not specified	XC182406 American Goldfinch (Spinus tristis)	[]		Spinus tristis	Humboldt, SK	52.199	48000 (Hz)	flight call	550 m	Initial note higher than the rest of the notes - this is commonly heard from birds in this area.	128000 (bps)	mp3	Not specified		182406	https://www.xeno-canto.org/182406	Canada	Ian Cruickshank	Spinus tristis_American Goldfinch	-105.0997	Not specified	8:00	Ian Cruickshank	Creative Commons Attribution-NonCommercial-ShareAlike 4.0
4		amegfi	2 (stereo)	2014-5-24	Not specified	313	XC191980.wav	Not specified	American Goldfinch	Not specified	XC191980 American Goldfinch (Spinus tristis)	[]		Spinus tristis	Foam Lake No. 276 (near Leslie), Division No. 10, Saskatchewan	51.7772	48000 (Hz)	song	550 m	Multiple individuals singing. Recorded with Sennheiser ME66/K6 and Olympus LS-14. Modifications: HPF 800	128000 (bps)	mp3	Not specified		191980	https://www.xeno-canto.org/191980	Canada	Patrick Turgeon	Spinus tristis_American Goldfinch	-103.5795	Not specified	13:04	Patrick Turgeon	Creative Commons Attribution-NonCommercial-ShareAlike 4.0
5		amegfi	2 (stereo)	2014-7-10	Not specified	37	XC192078.wav	Not specified	American Goldfinch	Not specified	XC192078 American Goldfinch (Spinus tristis)	[]		Spinus tristis	3 km south of Fishing Lake, SK	51.7759	48000 (Hz)	male, song	550 m	Male AMGO singing atop a lone conifer. Recorded with Sennheiser ME66 /K6 and Olympus LS-14. Modifications: HPF800 bird-seen:yes	128000 (bps)	mp3	Not specified		192078	https://www.xeno-canto.org/192078	Canada	Patrick Turgeon	Spinus tristis_American Goldfinch	-103.5816	Not specified	20:30	Patrick Turgeon	Creative Commons Attribution-NonCommercial-ShareAlike 4.0
3.5	no	amegfi	2 (stereo)	2014-8-20	level	74	XC192099.wav	level	American Goldfinch	>20	XC192099 American Goldfinch (Spinus tristis)	['Baeolophus bicolor_Tufted Titmouse', 'Haemorhous mexicanus_House Finch']	yes	Spinus tristis	Yorktown (near Yorktown Heights), Westchester County, New York	41.2879	44100 (Hz)	begging call, juvenile	130 m	Four recently fledged juvenile American goldfinches begging male parent for food.	160000 (bps)	mp3	level	Tufted Titmouse (Baeolophus bicolor); House Finch (Haemorhous mexicanus)	192099	https://www.xeno-canto.org/192099	United States	Craig Brookes	Spinus tristis_American Goldfinch	-73.7851	>10(s)	18:00	Craig Brookes	Creative Commons Attribution-NonCommercial-ShareAlike 4.0
4	no	amegfi	1 (mono)	2014-10-22	Not specified	14	XC205514.wav	Not specified	American Goldfinch	Not specified	XC205514 American Goldfinch (Spinus tristis)	[]	no	Spinus tristis	Park Point area, Duluth, Minnesota	46.7161	48000 (Hz)	flight call	190 m		128000 (bps)	mp3	Not specified		205514	https://www.xeno-canto.org/205514	United States	Paul Marvin	Spinus tristis_American Goldfinch	-92.0346	Not specified	9:02	Paul Marvin	Creative Commons Attribution-NonCommercial-ShareAlike 4.0
3.5	no	amegfi	1 (mono)	2014-6-15	Not specified	65	XC206070.wav	Not specified	American Goldfinch	Not specified	XC206070 American Goldfinch (Spinus tristis)	['Agelaius phoeniceus_Red-winged Blackbird', 'Hirundo rustica_Barn Swallow']	yes	Spinus tristis	White Rocks/Dry Creek Trail Area, Boulder County, Colorado	40.0457	48000 (Hz)	song	1500 m	Bird singing from willow in Dry Creek. Occasional bits of loud RWBL song in cut. Signal amplified a few dB.	128000 (bps)	mp3	Not specified	Red-winged Blackbird (Agelaius phoeniceus); Barn Swallow (Hirundo rustica)	206070	https://www.xeno-canto.org/206070	United States	Eric DeFonso	Spinus tristis_American Goldfinch	-105.1446	Not specified	8:55	Eric DeFonso	Creative Commons Attribution-NonCommercial-ShareAlike 4.0
4	no	amegfi	1 (mono)	2014-10-24	Not specified	77	XC210732.wav	Not specified	American Goldfinch	Not specified	XC210732 American Goldfinch (Spinus tristis)	[]	yes	Spinus tristis	Park Point area, Duluth, Minnesota	46.7161	48000 (Hz)	call, flight call	190 m	flock in tree, then at some point they flew to another tree	128000 (bps)	mp3	Not specified		210732	https://www.xeno-canto.org/210732	United States	Paul Marvin	Spinus tristis_American Goldfinch	-92.0346	Not specified	9:51	Paul Marvin	Creative Commons Attribution-NonCommercial-ShareAlike 4.0
4	no	amegfi	1 (mono)	2014-10-27	Not specified	26	XC210744.wav	Not specified	American Goldfinch	Not specified	XC210744 American Goldfinch (Spinus tristis)	[]	no	Spinus tristis	Forest Road 152 area, off of Gunflint Trail, Superior National Forest (near Grand Marais), Cook County, Minnesota	47.9834	48000 (Hz)	flight call	550 m	not seen in flight over the mostly evergreen forest.	128000 (bps)	mp3	Not specified		210744	https://www.xeno-canto.org/210744	United States	Paul Marvin	Spinus tristis_American Goldfinch	-90.3694	Not specified	11:50	Paul Marvin	Creative Commons Attribution-NonCommercial-ShareAlike 4.0
3.5	no	amegfi	1 (mono)	2014-10-9	Not specified	103	XC210746.wav	Not specified	American Goldfinch	Not specified	XC210746 American Goldfinch (Spinus tristis)	['Agelaius phoeniceus_Red-winged Blackbird', 'Bombycilla cedrorum_Cedar Waxwing', 'Turdus migratorius_American Robin', 'Zonotrichia albicollis_White-throated Sparrow']	yes	Spinus tristis	Cone Marsh State WMA, Louisa County, Iowa	41.3977	48000 (Hz)	begging call, flight call	180 m	pair, one was folling another and begging, it called both from tree branches and in flight I think (but not sure) the begging bird was calling	128000 (bps)	mp3	Not specified	Red-winged Blackbird (Agelaius phoeniceus); Cedar Waxwing (Bombycilla cedrorum); American Robin (Turdus migratorius); White-throated Sparrow (Zonotrichia albicollis)	210746	https://www.xeno-canto.org/210746	United States	Paul Marvin	Spinus tristis_American Goldfinch	-91.4	Not specified	9:01	Paul Marvin	Creative Commons Attribution-NonCommercial-ShareAlike 4.0
3.5	no	amegfi	1 (mono)	2014-10-31	Not specified	49	XC210754.wav	Not specified	American Goldfinch	Not specified	XC210754 American Goldfinch (Spinus tristis)	['Haemorhous purpureus_Purple Finch']	no	Spinus tristis	Sax-Zim Bog visitor center, St. Louis County, Minnesota	47.146	48000 (Hz)	call	400 m		128000 (bps)	mp3	Not specified	Purple Finch (Haemorhous purpureus)	210754	https://www.xeno-canto.org/210754	United States	Paul Marvin	Spinus tristis_American Goldfinch	-92.727	Not specified	9:59	Paul Marvin	Creative Commons Attribution-NonCommercial-ShareAlike 4.0
3.5		amegfi	2 (stereo)	2014-5-10	Not specified	41	XC217005.wav	Not specified	American Goldfinch	Not specified	XC217005 American Goldfinch (Spinus tristis)	['Agelaius phoeniceus_Red-winged Blackbird']		Spinus tristis	Wolf Road Prairie (near Chicago), Cook County, Illinois	41.8373	44100 (Hz)	airplanes, automobile traffic, call, song	200 m	early spring dawn chorus in a prairie habitat that has a small wetland area and is part of a greenway system that includes oak savanna/prairie and mixed deciduous forest This prairie is directly surrounded by suburban development and is adjacent to a busy street. There are many species in this short recording and identities of any of them would be appreciated. The loudest song is, I think, an Ame…	128000 (bps)	mp3	Not specified	Red-winged Blackbird (Agelaius phoeniceus)	217005	https://www.xeno-canto.org/217005	United States	Christine	Spinus tristis_American Goldfinch	-87.9028	0-3(s)	6:00	Christine	Creative Commons Attribution-NonCommercial-ShareAlike 4.0
4	no	amegfi	2 (stereo)	2015-4-18	Not specified	27	XC236563.wav	Not specified	American Goldfinch	Not specified	XC236563 American Goldfinch (Spinus tristis)	[]	yes	Spinus tristis	Chewacla State Park, Alabama	32.5509	44100 (Hz)	song	180 m		195732 (bps)	mp3	Not specified		236563	https://www.xeno-canto.org/236563	United States	Jim Holmes	Spinus tristis_American Goldfinch	-85.4722	Not specified	7:30	Jim Holmes	Creative Commons Attribution-NonCommercial-ShareAlike 4.0
3.5	no	amegfi	2 (stereo)	2015-4-22	both	15	XC239645.wav	level	American Goldfinch	7月20日	XC239645 American Goldfinch (Spinus tristis)	['Poecile atricapillus_Black-capped Chickadee']	yes	Spinus tristis	Burrillville, Providence County, Rhode Island	41.9661	48000 (Hz)	song	180 m	Recorded with Canon EOS Rebel T3i built-in mic. Habitat: Deciduous forest bordering wetlands. Behaviour: Singing from treetop for a short period. Plumage: Almost completely molted into adult male. Conditions: Sunny, calm morning.	128000 (bps)	mp3	both	Black-capped Chickadee (Poecile atricapillus)	239645	https://www.xeno-canto.org/239645	United States	Dylan Pedro	Spinus tristis_American Goldfinch	-71.6847	0-3(s)	6:44	Dylan Pedro	Creative Commons Attribution-NonCommercial-ShareAlike 4.0
4	no	amegfi	2 (stereo)	2015-6-20	Not specified	21	XC253704.wav	Not specified	American Goldfinch	Not specified	XC253704 American Goldfinch (Spinus tristis)	[]	yes	Spinus tristis	Sacr茅-Coeur, La Haute-C么te-Nord, Qu茅bec	48.2333	44100 (Hz)	call, flight call, male	110 m	Habitat: field, shrubland.	128000 (bps)	mp3	Not specified		253704	https://www.xeno-canto.org/253704	Canada	Martin St-Michel	Spinus tristis_American Goldfinch	-69.7842	Not specified	6:49	Martin St-Michel	Creative Commons Attribution-NonCommercial-ShareAlike 4.0
4.5	no	amegfi	1 (mono)	2015-6-28	Not specified	46	XC255471.wav	Not specified	American Goldfinch	Not specified	XC255471 American Goldfinch (Spinus tristis)	['Agelaius phoeniceus_Red-winged Blackbird', 'Melospiza melodia_Song Sparrow', "Icterus bullockii_Bullock's Oriole"]	no	Spinus tristis	Bountiful Pond, Davis County, UT	40.9055	44100 (Hz)	song	1300 m	High pass filter. Amplified.	128000 (bps)	mp3	Not specified	Red-winged Blackbird (Agelaius phoeniceus); Song Sparrow (Melospiza melodia); Bullock's Oriole (Icterus bullockii)	255471	https://www.xeno-canto.org/255471	United States	Michael Lester	Spinus tristis_American Goldfinch	-111.9248	Not specified	9:00	Michael Lester	Creative Commons Attribution-NonCommercial-ShareAlike 4.0
4	no	amegfi	1 (mono)	2015-8-22	Not specified	50	XC276993.wav	Not specified	American Goldfinch	Not specified	XC276993 American Goldfinch (Spinus tristis)	[]	yes	Spinus tristis	Yellow River State Forest, Allamakee Co, Iowa	43.1546	44100 (Hz)	call, female	260 m	Female sitting on a presumably active nest which I was directly beneath and about 5 ft from. We did not stay to determine if there we young so as not to disturb her too much.	96000 (bps)	mp3	Not specified		276993	https://www.xeno-canto.org/276993	United States	Bobby Wilcox	Spinus tristis_American Goldfinch	-91.2386	Not specified	7:30	Bobby Wilcox	Creative Commons Attribution-NonCommercial-ShareAlike 4.0
4.5	no	amegfi	1 (mono)	2015-11-7	Not specified	29	XC288983.wav	Not specified	American Goldfinch	Not specified	XC288983 American Goldfinch (Spinus tristis)	['Melospiza melodia_Song Sparrow', 'Zonotrichia albicollis_White-throated Sparrow']	yes	Spinus tristis	Oxford, Lafayette County, Mississippi	34.4842	44100 (Hz)	call	90 m	A single individual emerged from the grass and perched in a 4m tall Box Elder tree about at about 2/3 the tree's height and issued the squeaky calls before then flying north when harassed by a Northern Cardinal. This mp3 has been excerpted from the same .wav file that contains XC288984. # Habitat # State waterfowl refuge along the margins of USACE flood control reservoir. Strip along the lake mar…	192000 (bps)	mp3	Not specified	Song Sparrow (Melospiza melodia); White-throated Sparrow (Zonotrichia albicollis)	288983	https://www.xeno-canto.org/288983	United States	J.R. Rigby	Spinus tristis_American Goldfinch	-89.5949	Not specified	9:00	J.R. Rigby	Creative Commons Attribution-NonCommercial-ShareAlike 4.0
3.5	no	amegfi	1 (mono)	2015-11-7	Not specified	40	XC288984.wav	Not specified	American Goldfinch	Not specified	XC288984 American Goldfinch (Spinus tristis)	['Zonotrichia albicollis_White-throated Sparrow']	yes	Spinus tristis	Oxford, Lafayette County, Mississippi	34.4842	44100 (Hz)	call, flight call	90 m	11 birds foraging and chattering in Chinaberry tree before departing as a group heading north. This mp3 has been excerpted from the same .wav file that contains XC288983. # Habitat # State waterfowl refuge along the margins of USACE flood control reservoir. Strip along the lake margins ~1km wide of moist soil grassland with mix of forbs, native warm season grasses (Andropogon, Schyzachyrium, Erag…	192000 (bps)	mp3	Not specified	White-throated Sparrow (Zonotrichia albicollis)	288984	https://www.xeno-canto.org/288984	United States	J.R. Rigby	Spinus tristis_American Goldfinch	-89.5949	Not specified	9:00	J.R. Rigby	Creative Commons Attribution-NonCommercial-ShareAlike 4.0
4	no	amegfi	2 (stereo)	2015-7-25	Not specified	13	XC294256.wav	Not specified	American Goldfinch	Not specified	XC294256 American Goldfinch (Spinus tristis)	[]	yes	Spinus tristis	Stoneham-et-Tewkesbury, La Jacques-Cartier, Qu茅bec	47.0655	44100 (Hz)	flight call	380 m	Habitat: garden, shrubland, mature mixed forest.	128000 (bps)	mp3	Not specified		294256	https://www.xeno-canto.org/294256	Canada	Martin St-Michel	Spinus tristis_American Goldfinch	-71.4145	Not specified	8:10	Martin St-Michel	Creative Commons Attribution-NonCommercial-ShareAlike 4.0
4	no	amegfi	2 (stereo)	2015-7-4	Not specified	10	XC294424.wav	Not specified	American Goldfinch	Not specified	XC294424 American Goldfinch (Spinus tristis)	[]	yes	Spinus tristis	R茅serve nationale de faune du lac Saint-Fran莽ois, Le Haut-Saint-Laurent, Qu茅bec	45.0394	44100 (Hz)	flight call	50 m	Habitat: freshwater marsh, freshwater lake, shrubland.	128000 (bps)	mp3	Not specified		294424	https://www.xeno-canto.org/294424	Canada	Martin St-Michel	Spinus tristis_American Goldfinch	-74.4613	Not specified	16:47	Martin St-Michel	Creative Commons Attribution-NonCommercial-ShareAlike 4.0
5	no	amegfi	2 (stereo)	2015-5-17	Not specified	36	XC298362.wav	Not specified	American Goldfinch	Not specified	XC298362 American Goldfinch (Spinus tristis)	[]	yes	Spinus tristis	R茅serve nationale de faune du cap Tourmente, La C么te-de-Beaupr茅, Qu茅bec	47.069	44100 (Hz)	call, male	0 m	Habitat: shrubland, mature deciduous forest.	128000 (bps)	mp3	Not specified		298362	https://www.xeno-canto.org/298362	Canada	Martin St-Michel	Spinus tristis_American Goldfinch	-70.7935	Not specified	8:50	Martin St-Michel	Creative Commons Attribution-NonCommercial-ShareAlike 4.0
4.5		amegfi	1 (mono)	2008-5-22	both	22	XC31023.wav	both	American Goldfinch	7月20日	XC31023 American Goldfinch (Spinus tristis)	['Turdus migratorius_American Robin']		Spinus tristis	Michigan, Petersburg SGA	41.8778	48000 (Hz)	Song	200 m		102154 (bps)	mp3	increasing	American Robin (Turdus migratorius)	31023	https://www.xeno-canto.org/31023	United States	Allen T. Chartier	Spinus tristis_American Goldfinch	-83.6853	0-3(s)	?	Allen T. Chartier	Creative Commons Attribution-NonCommercial-ShareAlike 3.0
4	no	amegfi	1 (mono)	2016-4-23	Not specified	46	XC313463.wav	Not specified	American Goldfinch	Not specified	XC313463 American Goldfinch (Spinus tristis)	[]	yes	Spinus tristis	Morton Arboretum, DuPage County, Illinois	41.8217	44100 (Hz)	song	220 m		320000 (bps)	mp3	Not specified		313463	https://www.xeno-canto.org/313463	United States	Matt Wistrand	Spinus tristis_American Goldfinch	-88.0513	Not specified	8:06	Matt Wistrand	Creative Commons Attribution-NonCommercial-ShareAlike 4.0
4.5	no	amegfi	2 (stereo)	2016-4-15	Not specified	48	XC313678.wav	Not specified	American Goldfinch	Not specified	XC313678 American Goldfinch (Spinus tristis)	['Poecile atricapillus_Black-capped Chickadee']	yes	Spinus tristis	Marsh View, Oakland County, Michigan	42.7721	44100 (Hz)	song	280 m		192000 (bps)	mp3	Not specified	Black-capped Chickadee (Poecile atricapillus)	313678	https://www.xeno-canto.org/313678	United States	Antonio Xeira	Spinus tristis_American Goldfinch	-83.2011	Not specified	10:00	Antonio Xeira	Creative Commons Attribution-NonCommercial-ShareAlike 4.0
3.5	no	amegfi	2 (stereo)	2016-4-15	Not specified	13	XC313679.wav	Not specified	American Goldfinch	Not specified	XC313679 American Goldfinch (Spinus tristis)	['Melanerpes carolinus_Red-bellied Woodpecker']	yes	Spinus tristis	Marsh View, Oakland County, Michigan	42.7721	44100 (Hz)	call	280 m	Per-te-te-te flight calls	192000 (bps)	mp3	Not specified	Red-bellied Woodpecker (Melanerpes carolinus)	313679	https://www.xeno-canto.org/313679	United States	Antonio Xeira	Spinus tristis_American Goldfinch	-83.2011	Not specified	10:00	Antonio Xeira	Creative Commons Attribution-NonCommercial-ShareAlike 4.0
3.5	no	amegfi	2 (stereo)	2016-4-15	Not specified	9	XC313680.wav	Not specified	American Goldfinch	Not specified	XC313680 American Goldfinch (Spinus tristis)	['Melanerpes carolinus_Red-bellied Woodpecker']	yes	Spinus tristis	Marsh View, Oakland County, Michigan	42.7721	44100 (Hz)	song	280 m		192000 (bps)	mp3	Not specified	Red-bellied Woodpecker (Melanerpes carolinus)	313680	https://www.xeno-canto.org/313680	United States	Antonio Xeira	Spinus tristis_American Goldfinch	-83.2011	Not specified	10:00	Antonio Xeira	Creative Commons Attribution-NonCommercial-ShareAlike 4.0
3.5	no	amegfi	2 (stereo)	2016-4-15	Not specified	14	XC313681.wav	Not specified	American Goldfinch	Not specified	XC313681 American Goldfinch (Spinus tristis)	['Melanerpes carolinus_Red-bellied Woodpecker']	yes	Spinus tristis	Marsh View, Oakland County, Michigan	42.7721	44100 (Hz)	song	280 m		192000 (bps)	mp3	Not specified	Red-bellied Woodpecker (Melanerpes carolinus)	313681	https://www.xeno-canto.org/313681	United States	Antonio Xeira	Spinus tristis_American Goldfinch	-83.2011	Not specified	10:00	Antonio Xeira	Creative Commons Attribution-NonCommercial-ShareAlike 4.0
5	no	amegfi	2 (stereo)	2016-5-2	Not specified	27	XC315299.wav	Not specified	American Goldfinch	Not specified	XC315299 American Goldfinch (Spinus tristis)	[]	yes	Spinus tristis	Silverbrook, Rochester Hills, Oakland County, Michigan	42.7281	44100 (Hz)	song	300 m	Don't know recording time.	192000 (bps)	mp3	Not specified		315299	https://www.xeno-canto.org/315299	United States	Antonio Xeira	Spinus tristis_American Goldfinch	-83.199	Not specified	12:00	Antonio Xeira	Creative Commons Attribution-NonCommercial-ShareAlike 4.0
4	no	amegfi	2 (stereo)	2016-4-17	Not specified	11	XC315598.wav	Not specified	American Goldfinch	Not specified	XC315598 American Goldfinch (Spinus tristis)	[]	yes	Spinus tristis	Bald Mountain Park, South RA, Oakland County, MI	42.7372	44100 (Hz)	song	280 m		192000 (bps)	mp3	Not specified		315598	https://www.xeno-canto.org/315598	United States	Antonio Xeira	Spinus tristis_American Goldfinch	-83.2314	Not specified	7:30	Antonio Xeira	Creative Commons Attribution-NonCommercial-ShareAlike 4.0
4	no	amegfi	1 (mono)	2016-5-22	level	11	XC318488.wav	level	American Goldfinch	1月3日	XC318488 American Goldfinch (Spinus tristis)	[]	yes	Spinus tristis	Harmony (near Ashville), Chautauqua County, New York	42.0372	48000 (Hz)	flight call	440 m	The chip note heard is from an American Yellow Warbler.	128000 (bps)	mp3	level		318488	https://www.xeno-canto.org/318488	United States	Jim Berry	Spinus tristis_American Goldfinch	-79.4244	0-3(s)	8:33	Jim Berry	Creative Commons Attribution-NonCommercial-ShareAlike 4.0
3.5	no	amegfi	1 (mono)	2016-6-20	Not specified	8	XC323308.wav	Not specified	American Goldfinch	Not specified	XC323308 American Goldfinch (Spinus tristis)	['Dryobates pubescens_Downy Woodpecker']	no	Spinus tristis	Dover, Kent County, Delaware	39.1742	44100 (Hz)	flight call	10 m	Filtered and amplified.	138043 (bps)	mp3	Not specified	Downy Woodpecker (Dryobates pubescens)	323308	https://www.xeno-canto.org/323308	United States	Jerald R	Spinus tristis_American Goldfinch	-75.5424	Not specified	11:00	Jerald R	Creative Commons Attribution-NonCommercial-ShareAlike 4.0
4.5	no	amegfi	2 (stereo)	2016-6-25	Not specified	18	XC324344.wav	Not specified	American Goldfinch	Not specified	XC324344 American Goldfinch (Spinus tristis)	['Turdus migratorius_American Robin']	no	Spinus tristis	Heiskell, Anderson County, Tennessee	36.1728	48000 (Hz)	song	280 m	Song at 2, 8, and 14 secs.	320000 (bps)	mp3	level	American Robin (Turdus migratorius)	324344	https://www.xeno-canto.org/324344	United States	Bates Estabrooks	Spinus tristis_American Goldfinch	-84.0069	0-3(s)	18:00	Bates Estabrooks	Creative Commons Attribution-NonCommercial-ShareAlike 4.0
5	no	amegfi	1 (mono)	2016-6-29	Not specified	40	XC325098.wav	Not specified	American Goldfinch	Not specified	XC325098 American Goldfinch (Spinus tristis)	[]	yes	Spinus tristis	Stony Creek Metropark, Macomb County, Michigan	42.7335	44100 (Hz)	song	240 m		192000 (bps)	mp3	Not specified		325098	https://www.xeno-canto.org/325098	United States	Antonio Xeira	Spinus tristis_American Goldfinch	-83.0753	Not specified	11:30	Antonio Xeira	Creative Commons Attribution-NonCommercial-ShareAlike 4.0
4	no	amegfi	1 (mono)	2016-7-4	Not specified	35	XC325659.wav	Not specified	American Goldfinch	Not specified	XC325659 American Goldfinch (Spinus tristis)	[]	no	Spinus tristis	Dover, Kent County, Delaware	39.1742	44100 (Hz)	call	10 m	Filtered and amplified.	64041 (bps)	mp3	Not specified		325659	https://www.xeno-canto.org/325659	United States	Jerald R	Spinus tristis_American Goldfinch	-75.5424	Not specified	13:00	Jerald R	Creative Commons Attribution-NonCommercial-ShareAlike 4.0
4	no	amegfi	1 (mono)	2016-7-11	Not specified	27	XC327670.wav	Not specified	American Goldfinch	Not specified	XC327670 American Goldfinch (Spinus tristis)	[]	no	Spinus tristis	Raven Run, Fayette County, Kentucky	37.8929	44100 (Hz)	song	280 m	Background call , probably Indigo Bunting (see forum). Editing: High-pass filter, cutoff frequency 1kHz, some amplification Equipment: Olympus WS-822 digital recorder with Audio-technica ATR 6550 shotgun.	192000 (bps)	mp3	Not specified		327670	https://www.xeno-canto.org/327670	United States	Antonio Xeira	Spinus tristis_American Goldfinch	-84.3923	Not specified	11:00	Antonio Xeira	Creative Commons Attribution-NonCommercial-ShareAlike 4.0
4		amegfi	2 (stereo)	2016-8-8	Not specified	57	XC333998.wav	Not specified	American Goldfinch	Not specified	XC333998 American Goldfinch (Spinus tristis)	[]		Spinus tristis	Emporia, Lyon County, Kansas	38.4067	48000 (Hz)	song	340 m	High pass filter. Amplified. American Goldfinches feasting on my sunflowers in the backyard. I saw one of them actually singing on the video this audio is from. bird-seen:yes	246062 (bps)	mp3	Not specified		333998	https://www.xeno-canto.org/333998	United States	Eric Burris	Spinus tristis_American Goldfinch	-96.2059	Not specified	16:04	Eric Burris	Creative Commons Attribution-NonCommercial-ShareAlike 4.0
4		amegfi	2 (stereo)	2006-8-18	Not specified	13	XC344965.wav	Not specified	American Goldfinch	Not specified	XC344965 American Goldfinch (Spinus tristis)	[]		Spinus tristis	Halifax (near Jeddore Oyster Ponds), Halifax Regional Municipality, Nova Scotia	44.7803	44100 (Hz)	call	10 m	playback-used:no	128000 (bps)	mp3	Not specified		344965	https://www.xeno-canto.org/344965	Canada	Lucas Berrigan	Spinus tristis_American Goldfinch	-63.0049	Not specified	8:00	Lucas Berrigan	Creative Commons Attribution-NonCommercial-ShareAlike 4.0
3.5	no	amegfi	1 (mono)	2017-3-19	Not specified	149	XC363216.wav	Not specified	American Goldfinch	Not specified	XC363216 American Goldfinch (Spinus tristis)	['Corvus brachyrhynchos_American Crow', 'Poecile atricapillus_Black-capped Chickadee', 'Agelaius phoeniceus_Red-winged Blackbird']	yes	Spinus tristis	Ottawa, Ottawa Division, Ontario	45.386	44100 (Hz)	call, song	80 m	Mixed flock of four or five American Goldfinch and six or eight Black-capped Chickadees. Recorded using a Tascam DR-05 and a Sennheiser ME66.	192000 (bps)	mp3	Not specified	American Crow (Corvus brachyrhynchos); Black-capped Chickadee (Poecile atricapillus); Red-winged Blackbird (Agelaius phoeniceus)	363216	https://www.xeno-canto.org/363216	Canada	Dan Minor	Spinus tristis_American Goldfinch	-75.7045	Not specified	8:00	Dan Minor	Creative Commons Attribution-NonCommercial-ShareAlike 4.0
3.5	no	amegfi	2 (stereo)	2016-5-12	Not specified	36	XC367697.wav	Not specified	American Goldfinch	Not specified	XC367697 American Goldfinch (Spinus tristis)	['Turdus migratorius_American Robin', 'Polioptila caerulea_Blue-gray Gnatcatcher']	yes	Spinus tristis	Camenisch Park, Federal Heights, Adams County, Colorado	39.8566	48000 (Hz)	call, song	1700 m	Song and call from bird moving between treetops to low shrubs in riparian zone in urban park. Temp around 40 F on mostly cloudy morning.	128000 (bps)	mp3	Not specified	American Robin (Turdus migratorius); Blue-grey Gnatcatcher (Polioptila caerulea)	367697	https://www.xeno-canto.org/367697	United States	Eric DeFonso	Spinus tristis_American Goldfinch	-105.016	Not specified	6:37	Eric DeFonso	Creative Commons Attribution-NonCommercial-ShareAlike 4.0
4	no	amegfi	1 (mono)	2017-3-27	both	18	XC368590.wav	both	American Goldfinch	4月6日	XC368590 American Goldfinch (Spinus tristis)	[]	yes	Spinus tristis	Walden Ponds, Boulder County, Colorado	40.0439	48000 (Hz)	call	1600 m	Sitting in a Cottonwood Tree about 25 feet up.	320000 (bps)	mp3	both		368590	https://www.xeno-canto.org/368590	United States	Sue Riffe	Spinus tristis_American Goldfinch	-105.1856	0-3(s)	12:38	Sue Riffe	Creative Commons Attribution-NonCommercial-ShareAlike 4.0
3.5	no	amegfi	2 (stereo)	2017-5-26	Not specified	10	XC372211.wav	Not specified	American Goldfinch	Not specified	XC372211 American Goldfinch (Spinus tristis)	['Thryothorus ludovicianus_Carolina Wren', 'Pipilo erythrophthalmus_Eastern Towhee']	yes	Spinus tristis	Joe Kurz WMA, Georgia	33.1157	44100 (Hz)	flight call	260 m		99316 (bps)	mp3	Not specified	Carolina Wren (Thryothorus ludovicianus); Eastern Towhee (Pipilo erythrophthalmus)	372211	https://www.xeno-canto.org/372211	United States	Ken Blankenship	Spinus tristis_American Goldfinch	-84.5565	Not specified	9:30	Ken Blankenship	Creative Commons Attribution-NonCommercial-ShareAlike 4.0
5		amegfi	1 (mono)	2017-7-26	Not specified	18	XC382506.wav	Not specified	American Goldfinch	Not specified	XC382506 American Goldfinch (Spinus tristis)	[]		Spinus tristis	Fort Collins, Larimer County, Colorado	40.5772	48000 (Hz)	male, song	1600 m	Recording high-pass filtered. A few mechanical background noises spliced out. playback-used:no	192000 (bps)	mp3	Not specified		382506	https://www.xeno-canto.org/382506	United States	Nick Komar	Spinus tristis_American Goldfinch	-105.1506	Not specified	13:00	Nick Komar	Creative Commons Attribution-NonCommercial-ShareAlike 4.0
4	no	amegfi	1 (mono)	2017-8-20	Not specified	12	XC383905.wav	Not specified	American Goldfinch	Not specified	XC383905 American Goldfinch (Spinus tristis)	[]	no	Spinus tristis	Nepesta Road marsh, Fowler, Pueblo County, Colorado	38.1802	48000 (Hz)	flight call	1300 m		192000 (bps)	mp3	Not specified		383905	https://www.xeno-canto.org/383905	United States	Nick Komar	Spinus tristis_American Goldfinch	-104.1391	Not specified	7:00	Nick Komar	Creative Commons Attribution-NonCommercial-ShareAlike 4.0
4.5	no	amegfi	1 (mono)	2015-5-5	Not specified	12	XC383960.wav	Not specified	American Goldfinch	Not specified	XC383960 American Goldfinch (Spinus tristis)	['Cardinalis cardinalis_Northern Cardinal']	no	Spinus tristis	Arburetum, Lexington, Fayette County, Kentucky	38.0157	44100 (Hz)	song	320 m	Editing: High-pass filter, cutoff frequency 1kHz, some amplification. Equipment: Olympus WS-822 digital recorder with Audio-technica ATR 6550 shotgun.	192000 (bps)	mp3	Not specified	Northern Cardinal (Cardinalis cardinalis)	383960	https://www.xeno-canto.org/383960	United States	Antonio Xeira	Spinus tristis_American Goldfinch	-84.5052	Not specified	?	Antonio Xeira	Creative Commons Attribution-NonCommercial-ShareAlike 4.0
4	no	amegfi	2 (stereo)	2017-5-15	Not specified	4	XC385027.wav	level	American Goldfinch	1月3日	XC385027 American Goldfinch (Spinus tristis)	[]	yes	Spinus tristis	Bruce Peninsula Bird Observatory	45.2463	44100 (Hz)	song	180 m		128000 (bps)	mp3	level		385027	https://www.xeno-canto.org/385027	Canada	Orlando Jarqu铆n G.	Spinus tristis_American Goldfinch	-81.2994	0-3(s)	6:30	Orlando Jarqu铆n G.	Creative Commons Attribution-NonCommercial-ShareAlike 4.0
4.5	no	amegfi	2 (stereo)	2017-9-3	both	41	XC385206.wav	level	American Goldfinch	1月3日	XC385206 American Goldfinch (Spinus tristis)	['Bombycilla cedrorum_Cedar Waxwing', 'Agelaius phoeniceus_Red-winged Blackbird', 'Spinus psaltria_Lesser Goldfinch', 'Geothlypis trichas_Common Yellowthroat', 'Pica hudsonia_Black-billed Magpie']	yes	Spinus tristis	Hayden, Routt County, Colorado	40.4979	44100 (Hz)	call	2000 m	A female American Goldfinch constantly giving the tsu-wee call.	128080 (bps)	mp3	level	Cedar Waxwing (Bombycilla cedrorum); Red-winged Blackbird (Agelaius phoeniceus); Lesser Goldfinch (Spinus psaltria); Common Yellowthroat (Geothlypis trichas); Black-billed Magpie (Pica hudsonia)	385206	https://www.xeno-canto.org/385206	United States	Ted Floyd	Spinus tristis_American Goldfinch	-107.1883	0-3(s)	19:12	Ted Floyd	Creative Commons Attribution-NonCommercial-ShareAlike 4.0
4	no	amegfi	2 (stereo)	2017-9-4	Not specified	26	XC388255.wav	Not specified	American Goldfinch	Not specified	XC388255 American Goldfinch (Spinus tristis)	[]	yes	Spinus tristis	Cut Bank, Glacier County, Montana	48.635	48000 (Hz)	call	1100 m	Amplified. High pass filter 6db.	320293 (bps)	mp3	Not specified		388255	https://www.xeno-canto.org/388255	United States	Thomas Magarian	Spinus tristis_American Goldfinch	-112.3305	Not specified	18:42	Thomas Magarian	Creative Commons Attribution-NonCommercial-ShareAlike 4.0
5	no	amegfi	1 (mono)	2017-10-9	Not specified	34	XC389252.wav	Not specified	American Goldfinch	Not specified	XC389252 American Goldfinch (Spinus tristis)	[]	yes	Spinus tristis	Nelson Lake Marsh Reserve, Kane County, Illinois	41.836	48000 (Hz)	alarm call, call	220 m	Six individuals atop a tree at prairie edge followed by alarm call 'swee-eet' from tall grass	256000 (bps)	mp3	Not specified		389252	https://www.xeno-canto.org/389252	United States	Greg Irving	Spinus tristis_American Goldfinch	-88.3793	Not specified	14:30	Greg Irving	Creative Commons Attribution-NonCommercial-ShareAlike 4.0
5	no	amegfi	2 (stereo)	2017-5-27	Not specified	11	XC390608.wav	Not specified	American Goldfinch	Not specified	XC390608 American Goldfinch (Spinus tristis)	[]	yes	Spinus tristis	George Montgomery Sanctuary, Brome-Missisquoi, Qu茅bec	45.024	44100 (Hz)	flight call, song	70 m	Habitat: mature deciduous forest.	128000 (bps)	mp3	Not specified		390608	https://www.xeno-canto.org/390608	Canada	Martin St-Michel	Spinus tristis_American Goldfinch	-73.075	Not specified	18:07	Martin St-Michel	Creative Commons Attribution-NonCommercial-ShareAlike 4.0
4		amegfi	1 (mono)	2017-11-23	Not specified	15	XC394110.wav	Not specified	American Goldfinch	Not specified	XC394110 American Goldfinch (Spinus tristis)	[]		Spinus tristis	Wakefield, Middlesex County, Massachusetts	42.51	48000 (Hz)	call, flight call	30 m	Recording filtered and amplified. playback-used:no	192000 (bps)	mp3	Not specified		394110	https://www.xeno-canto.org/394110	United States	Nick Komar	Spinus tristis_American Goldfinch	-71.0806	Not specified	7:10	Nick Komar	Creative Commons Attribution-NonCommercial-ShareAlike 4.0
4	no	amegfi	2 (stereo)	2018-4-18	Not specified	55	XC411318.wav	Not specified	American Goldfinch	Not specified	XC411318 American Goldfinch (Spinus tristis)	[]	yes	Spinus tristis	Woodbridge Township, Middlesex County, New Jersey	40.5856	48000 (Hz)	song	0 m		165549 (bps)	mp3	Not specified		411318	https://www.xeno-canto.org/411318	United States	William Whitehead	Spinus tristis_American Goldfinch	-74.2621	Not specified	12:00	William Whitehead	Creative Commons Attribution-NonCommercial-ShareAlike 4.0
5	no	amegfi	2 (stereo)	2018-6-17	Not specified	20	XC420842.wav	Not specified	American Goldfinch	Not specified	XC420842 American Goldfinch (Spinus tristis)	[]	yes	Spinus tristis	Hector, Schuyler County, New York	42.5285	44100 (Hz)	song	500 m		192000 (bps)	mp3	Not specified		420842	https://www.xeno-canto.org/420842	United States	Meena Haribal	Spinus tristis_American Goldfinch	-76.7892	Not specified	11:30	Meena Haribal	Creative Commons Attribution-NonCommercial-ShareAlike 4.0
4.5	no	amegfi	1 (mono)	2018-7-24	Not specified	76	XC428425.wav	Not specified	American Goldfinch	Not specified	XC428425 American Goldfinch (Spinus tristis)	['Melospiza georgiana_Swamp Sparrow', 'Chlidonias niger_Black Tern', 'Geothlypis trichas_Common Yellowthroat', 'Agelaius phoeniceus_Red-winged Blackbird', 'Porzana carolina_Sora', 'Zenaida macroura_Mourning Dove']	yes	Spinus tristis	Glacial Lakes State Park, Pope County, Minnesota	45.5295	48000 (Hz)	song	380 m	Singing from a tree in marshy tallgrass prairie	185989 (bps)	mp3	Not specified	Swamp Sparrow (Melospiza georgiana); Black Tern (Chlidonias niger); Common Yellowthroat (Geothlypis trichas); Red-winged Blackbird (Agelaius phoeniceus); Sora (Porzana carolina); Mourning Dove (Zenaida macroura)	428425	https://www.xeno-canto.org/428425	United States	Jonathon Jongsma	Spinus tristis_American Goldfinch	-95.5147	Not specified	6:12	Jonathon Jongsma	Creative Commons Attribution-ShareAlike 4.0
5	no	amegfi	1 (mono)	2018-7-29	Not specified	48	XC429266.wav	Not specified	American Goldfinch	Not specified	XC429266 American Goldfinch (Spinus tristis)	[]	no	Spinus tristis	Sherburne NWR, Sherburne, Minnesota	45.524	48000 (Hz)	song	300 m		320000 (bps)	mp3	Not specified		429266	https://www.xeno-canto.org/429266	United States	Greg Irving	Spinus tristis_American Goldfinch	-93.712	Not specified	11:13	Greg Irving	Creative Commons Attribution-NonCommercial-ShareAlike 4.0
4.5	no	amegfi	2 (stereo)	2018-9-18	Not specified	112	XC437593.wav	Not specified	American Goldfinch	Not specified	XC437593 American Goldfinch (Spinus tristis)	['Cistothorus palustris_Marsh Wren', 'Agelaius phoeniceus_Red-winged Blackbird']	no	Spinus tristis	Gloyd Seeps, Grant County, Washington	47.3049	48000 (Hz)	call, flight call	360 m	Bird was sitting in one of the only larger trees, a Russian olive, between two marshes which were located in a general sage/scrub habitat. I would imagine it's the same bird which makes a more musical call at 1:47 . Since I didn't get a close look at the bird The ID was based on XC288983 as a comparable	99646 (bps)	mp3	Not specified	Marsh Wren (Cistothorus palustris); Red-winged Blackbird (Agelaius phoeniceus)	437593	https://www.xeno-canto.org/437593	United States	Bruce Lagerquist	Spinus tristis_American Goldfinch	-119.3336	Not specified	8:00	Bruce Lagerquist	Creative Commons Attribution-NonCommercial-ShareAlike 4.0
5	no	amegfi	1 (mono)	2017-7-16	Not specified	14	XC453934.wav	Not specified	American Goldfinch	Not specified	XC453934 American Goldfinch (Spinus tristis)	[]	yes	Spinus tristis	Drakes Island, York County, Maine	43.3273	48000 (Hz)	male, song	0 m		128000 (bps)	mp3	Not specified		453934	https://www.xeno-canto.org/453934	United States	Will Sweet	Spinus tristis_American Goldfinch	-70.5555	Not specified	13:30	Will Sweet	Creative Commons Attribution-NonCommercial-ShareAlike 4.0
4	no	amegfi	2 (stereo)	2019-2-1	both	11	XC454621.wav	Not specified	American Goldfinch	1月3日	XC454621 American Goldfinch (Spinus tristis)	[]	yes	Spinus tristis	Donut Bay, Wellington, Sumner County, Kansas	37.2602	48000 (Hz)	alarm call, call, flight call	360 m	Pretty large group of ~30 birds feeding on American Sycamore Trees, this group flew from one sycamore to another in this recording and made a variation of sounds, there were some buteo hawks as well as a bald eagle in the area.	175308 (bps)	mp3	both		454621	https://www.xeno-canto.org/454621	United States	Ves	Spinus tristis_American Goldfinch	-97.4172	0-3(s)	21:35	Ves	Creative Commons Attribution-NonCommercial-ShareAlike 4.0
5	no	amegfi	1 (mono)	2019-3-15	Not specified	34	XC462056.wav	Not specified	American Goldfinch	Not specified	XC462056 American Goldfinch (Spinus tristis)	[]	yes	Spinus tristis	Magnuson Park (near Seattle), King County, Washington	47.6824	44100 (Hz)	song	20 m	Small flock "chattering" in a leafless deciduous tree.	320243 (bps)	mp3	Not specified		462056	https://www.xeno-canto.org/462056	United States	Bruce Lagerquist	Spinus tristis_American Goldfinch	-122.2503	Not specified	9:00	Bruce Lagerquist	Creative Commons Attribution-NonCommercial-ShareAlike 4.0
4.5	no	amegfi	2 (stereo)	2019-5-15	Not specified	40	XC476270.wav	Not specified	American Goldfinch	Not specified	XC476270 American Goldfinch (Spinus tristis)	['Agelaius phoeniceus_Red-winged Blackbird']	yes	Spinus tristis	Rondeau, ON	42.272	48000 (Hz)	song	180 m		192000 (bps)	mp3	Not specified	Red-winged Blackbird (Agelaius phoeniceus)	476270	https://www.xeno-canto.org/476270	Canada	David Darrell-Lambert	Spinus tristis_American Goldfinch	-81.859	Not specified	13:00	David Darrell-Lambert	Creative Commons Attribution-NonCommercial-ShareAlike 4.0
4	no	amegfi	2 (stereo)	2019-6-23	both	30	XC483030.wav	level	American Goldfinch	4月6日	XC483030 American Goldfinch (Spinus tristis)	[]	no	Spinus tristis	Vancouver Island (near Oliver Woods Centre Pond), Nanaimo, British Columbia	49.2239	44100 (Hz)	song	130 m	Did not see bird that was hidden in foliage (poplar/cedar). Location is near a wetland in Nanaimo BC, Canada. Heard around 7pm. Mystery calls start at 0:00, 0:07, 0:14 and 0:26. Ignore the howling dog.	128000 (bps)	mp3	level		483030	https://www.xeno-canto.org/483030	Canada	Kevin Hood	Spinus tristis_American Goldfinch	-124.0271	0-3(s)	19:00	Kevin Hood	Creative Commons Attribution-ShareAlike 4.0
4	no	amegfi	1 (mono)	2019-7-9	Not specified	12	XC486563.wav	Not specified	American Goldfinch	Not specified	XC486563 American Goldfinch (Spinus tristis)	[]	no	Spinus tristis	Bird and Butterfly Garden, Tijuana River Valley Regional Park, San Diego Co, California	32.554	48000 (Hz)	flight call	10 m	pair flew high over, ID'd by flight call	128000 (bps)	mp3	Not specified		486563	https://www.xeno-canto.org/486563	United States	Paul Marvin	Spinus tristis_American Goldfinch	-117.0852	Not specified	6:37	Paul Marvin	Creative Commons Attribution-NonCommercial-ShareAlike 4.0
4	no	amegfi	2 (stereo)	2019-8-21	Not specified	17	XC493543.wav	Not specified	American Goldfinch	Not specified	XC493543 American Goldfinch (Spinus tristis)	[]	no	Spinus tristis	Hawk Rise Sanctuary (near Linden), Union County, New Jersey	40.6052	48000 (Hz)	call	0 m	pee tee tee call	189139 (bps)	mp3	Not specified		493543	https://www.xeno-canto.org/493543	United States	William Whitehead	Spinus tristis_American Goldfinch	-74.2495	Not specified	8:00	William Whitehead	Creative Commons Attribution-NonCommercial-ShareAlike 4.0
4	no	amegfi	2 (stereo)	2019-9-6	Not specified	51	XC496109.wav	Not specified	American Goldfinch	Not specified	XC496109 American Goldfinch (Spinus tristis)	[]	yes	Spinus tristis	Lyndhurst, Bergen County, New Jersey	40.7865	48000 (Hz)	call	0 m	Tew-Weet	290187 (bps)	mp3	Not specified		496109	https://www.xeno-canto.org/496109	United States	William Whitehead	Spinus tristis_American Goldfinch	-74.1024	Not specified	9:00	William Whitehead	Creative Commons Attribution-NonCommercial-ShareAlike 4.0
4.5	no	amegfi	2 (stereo)	2019-10-15	Not specified	60	XC502629.wav	Not specified	American Goldfinch	Not specified	XC502629 American Goldfinch (Spinus tristis)	['Melospiza melodia_Song Sparrow']	yes	Spinus tristis	Hawk Rise Sanctuary (near Linden), Union County, New Jersey	40.6052	48000 (Hz)	alarm call, begging call, flight call	0 m	Tew-Weet, Zree and Tew Tew Tew	242547 (bps)	mp3	Not specified	Song Sparrow (Melospiza melodia)	502629	https://www.xeno-canto.org/502629	United States	William Whitehead	Spinus tristis_American Goldfinch	-74.2495	Not specified	7:00	William Whitehead	Creative Commons Attribution-NonCommercial-ShareAlike 4.0
4.5	no	amegfi	2 (stereo)	2019-10-25	Not specified	6	XC504150.wav	Not specified	American Goldfinch	Not specified	XC504150 American Goldfinch (Spinus tristis)	['Thryothorus ludovicianus_Carolina Wren']	no	Spinus tristis	Sandy Hook, Monmouth Co., NJ	40.451	48000 (Hz)	call, female	0 m	Pee-tee-tee	194224 (bps)	mp3	Not specified	Carolina Wren (Thryothorus ludovicianus)	504150	https://www.xeno-canto.org/504150	United States	William Whitehead	Spinus tristis_American Goldfinch	-73.996	Not specified	8:00	William Whitehead	Creative Commons Attribution-NonCommercial-ShareAlike 4.0
4	no	amegfi	2 (stereo)	2009-4-12	both	42	XC51411.wav	level	American Goldfinch	7月20日	XC51411 American Goldfinch (Spinus tristis)	[]	yes	Spinus tristis	Knoxville, Tennessee	35.8589	44100 (Hz)	song	300 m		128000 (bps)	mp3	level		51411	https://www.xeno-canto.org/51411	United States	Mike Nelson	Spinus tristis_American Goldfinch	-84.0948	3-6(s)	8:30am	Mike Nelson	Creative Commons Attribution-NonCommercial-ShareAlike 3.0
2	no	amekes	2 (stereo)	2011-7-14	Not specified	26	XC114061.wav	Not specified	American Kestrel	Not specified	XC114061 American Kestrel (Falco sparverius)	[]	yes	Falco sparverius	vereda El Delirio, Orocue, Casanare	4.8	44100 (Hz)	call	130 m		192000 (bps)	mp3	Not specified		114061	https://www.xeno-canto.org/114061	Colombia	Sergio Chaparro Herrera	Falco sparverius_American Kestrel	-71.35	Not specified	5:15	Sergio Chaparro Herrera	Creative Commons Attribution-NonCommercial-ShareAlike 3.0
4	no	amekes	2 (stereo)	2012-2-18	Not specified	13	XC127418.wav	Not specified	American Kestrel	Not specified	XC127418 American Kestrel (Falco sparverius)	[]	yes	Falco sparverius	Chicauma	-33.214	24000 (Hz)	call	800 m		80000 (bps)	mp3	Not specified		127418	https://www.xeno-canto.org/127418	Chile	Fernando Diaz	Falco sparverius_American Kestrel	-70.9456	Not specified	11:00	Fernando Diaz	Creative Commons Attribution-NonCommercial-ShareAlike 3.0
4	no	amekes	2 (stereo)	2013-5-10	Not specified	33	XC133392.wav	Not specified	American Kestrel	Not specified	XC133392 American Kestrel (Falco sparverius)	[]	yes	Falco sparverius	San Buenaventura	13.912	44100 (Hz)	alarm call, begging call	1400 m	A pair flying around agitatedly and giving alarm calls near a presumed nest. Nest not found (did not try to locate it) but presumed American Kestrel nestlings can be heard on the recording. Pine-oak forest on a fairly steep hill; nest probably in one of three 20 m tall pines, on which the birds occasionally perched.	192000 (bps)	mp3	Not specified		133392	https://www.xeno-canto.org/133392	Honduras	John van Dort	Falco sparverius_American Kestrel	-87.2189	Not specified	9:30	John van Dort	Creative Commons Attribution-NonCommercial-ShareAlike 3.0
4.5	no	amekes	2 (stereo)	2013-6-16	Not specified	22	XC138718.wav	Not specified	American Kestrel	Not specified	XC138718 American Kestrel (Falco sparverius)	['Chondestes grammacus_Lark Sparrow', 'Zenaida macroura_Mourning Dove']	yes	Falco sparverius	King City, San Benito, California	36.2939	48000 (Hz)	begging call, call, juvenile	240 m	Adult bringing food to two recently fledged juveniles. The sounds are one adult, and the two juveniles begging. The juvs are the high-pitched whining calls. Lark Sparrow flight calls in background. Here is the eBird checklist: http://ebird.org/ebird/view/checklist?subID=S14436453.	192000 (bps)	mp3	Not specified	Lark Sparrow (Chondestes grammacus); Mourning Dove (Zenaida macroura)	138718	https://www.xeno-canto.org/138718	United States	Brian Sullivan	Falco sparverius_American Kestrel	-120.9822	Not specified	8:00	Brian Sullivan	Creative Commons Attribution-NonCommercial-ShareAlike 3.0
5	no	amekes	1 (mono)	2013-2-1	Not specified	6	XC147272.wav	Not specified	American Kestrel	Not specified	XC147272 American Kestrel (Falco sparverius)	[]	yes	Falco sparverius	Otay Lakes, San Diego Co., California	32.6287	48000 (Hz)	flight call	140 m		128000 (bps)	mp3	Not specified		147272	https://www.xeno-canto.org/147272	United States	Paul Marvin	Falco sparverius_American Kestrel	-116.923	Not specified	9:12	Paul Marvin	Creative Commons Attribution-NonCommercial-ShareAlike 3.0
3	no	amekes	1 (mono)	2013-2-1	Not specified	16	XC147273.wav	Not specified	American Kestrel	Not specified	XC147273 American Kestrel (Falco sparverius)	[]	yes	Falco sparverius	Otay Lakes, San Diego Co., California	32.6287	48000 (Hz)	flight call	140 m		128000 (bps)	mp3	Not specified		147273	https://www.xeno-canto.org/147273	United States	Paul Marvin	Falco sparverius_American Kestrel	-116.923	Not specified	9:13	Paul Marvin	Creative Commons Attribution-NonCommercial-ShareAlike 3.0
5	no	amekes	1 (mono)	2013-12-5	Not specified	27	XC160904.wav	Not specified	American Kestrel	Not specified	XC160904 American Kestrel (Falco sparverius)	[]	yes	Falco sparverius	River Lakes Conservation Area near Viera, Brevard Co, Florida	28.229	48000 (Hz)	flight call	0 m		128000 (bps)	mp3	Not specified		160904	https://www.xeno-canto.org/160904	United States	Paul Marvin	Falco sparverius_American Kestrel	-80.813	Not specified	8:14	Paul Marvin	Creative Commons Attribution-NonCommercial-ShareAlike 3.0
4		amekes	1 (mono)	1997-10-20	level	7	XC16111.wav	level	American Kestrel	1月3日	XC16111 American Kestrel (Falco sparverius)	[]		Falco sparverius	Cochabamba: Sivingani, Ayopaya range	-16.9334	44100 (Hz)	Young calling from the nest	2900 m	Ref: NK CLXVB 658-665. cd:http://www.birdsongs.com/Bolivia/main.htm	64000 (bps)	mp3	level		16111	https://www.xeno-canto.org/16111	Bolivia	Niels Krabbe	Falco sparverius_American Kestrel	-66.8667	0-3(s)	9:40	Niels Krabbe	Creative Commons Attribution-NonCommercial-ShareAlike 3.0
4	no	amekes	2 (stereo)	2015-1-24	Not specified	11	XC213165.wav	Not specified	American Kestrel	Not specified	XC213165 American Kestrel (Falco sparverius)	[]	yes	Falco sparverius	Puerto Plata	19.8334	44100 (Hz)	flight call	60 m		192000 (bps)	mp3	Not specified		213165	https://www.xeno-canto.org/213165	Dominican Republic	Albert Lastukhin & Max lastukhin	Falco sparverius_American Kestrel	-70.7599	Not specified	10:30	Albert Lastukhin & Max lastukhin	Creative Commons Attribution-NonCommercial-ShareAlike 4.0
4	no	amekes	2 (stereo)	2015-1-24	Not specified	43	XC214256.wav	Not specified	American Kestrel	Not specified	XC214256 American Kestrel (Falco sparverius)	[]	yes	Falco sparverius	Puerto Plata	19.8334	44100 (Hz)	flight call	60 m		192000 (bps)	mp3	Not specified		214256	https://www.xeno-canto.org/214256	Dominican Republic	Albert Lastukhin & Max Lastukhin	Falco sparverius_American Kestrel	-70.7599	Not specified	11:00	Albert Lastukhin & Max Lastukhin	Creative Commons Attribution-NonCommercial-ShareAlike 4.0
4	no	amekes	2 (stereo)	2015-1-24	Not specified	11	XC214257.wav	Not specified	American Kestrel	Not specified	XC214257 American Kestrel (Falco sparverius)	[]	yes	Falco sparverius	Puerto Plata	19.8334	44100 (Hz)	flight call	60 m		192000 (bps)	mp3	Not specified		214257	https://www.xeno-canto.org/214257	Dominican Republic	Albert Lastukhin & Max Lastukhin	Falco sparverius_American Kestrel	-70.7599	Not specified	11:00	Albert Lastukhin & Max Lastukhin	Creative Commons Attribution-NonCommercial-ShareAlike 4.0
4		amekes	2 (stereo)	2015-1-24	Not specified	11	XC214259.wav	Not specified	American Kestrel	Not specified	XC214259 American Kestrel (Falco sparverius)	[]		Falco sparverius	Puerto Plata	19.8334	44100 (Hz)	call	60 m	playback-used:no	192000 (bps)	mp3	Not specified		214259	https://www.xeno-canto.org/214259	Dominican Republic	Albert Lastukhin & Max Lastukhin	Falco sparverius_American Kestrel	-70.7599	Not specified	11:30	Albert Lastukhin & Max Lastukhin	Creative Commons Attribution-NonCommercial-ShareAlike 4.0
3.5	no	amekes	1 (mono)	2009-4-18	Not specified	17	XC216657.wav	Not specified	American Kestrel	Not specified	XC216657 American Kestrel (Falco sparverius)	['Sturnella neglecta_Western Meadowlark', 'Haemorhous mexicanus_House Finch', 'Gymnorhinus cyanocephalus_Pinyon Jay', 'Catherpes mexicanus_Canyon Wren']	yes	Falco sparverius	Colorado National Monument (near Grand Junction), Mesa County, Colorado	39.1203	44100 (Hz)	call	1400 m	Natural calls from a bird flying over arid juniper plains below monument valley slopes.	128000 (bps)	mp3	Not specified	Western Meadowlark (Sturnella neglecta); House Finch (Haemorhous mexicanus); Pinyon Jay (Gymnorhinus cyanocephalus); Canyon Wren (Catherpes mexicanus)	216657	https://www.xeno-canto.org/216657	United States	Dan Lane	Falco sparverius_American Kestrel	-108.7318	Not specified	7:30	Dan Lane	Creative Commons Attribution-NonCommercial-ShareAlike 4.0
3	no	amekes	1 (mono)	1991-11-23	Not specified	17	XC238264.wav	Not specified	American Kestrel	Not specified	XC238264 American Kestrel (Falco sparverius)	[]	yes	Falco sparverius	Imbabura: Campamento	0.54	44100 (Hz)	call in flight	1450 m	Arid valley with Acacia scrub. Reference: XXXVIIIA 300-302 (Falspa1). Krabbe & Nilsson (2003) (ISBN 90-75838-06-9). Filtered version on Moore et al. (2013) (http://johnvmoorenaturerecordings.com/pubs/ECUAD/main.htm).	128000 (bps)	mp3	Not specified		238264	https://www.xeno-canto.org/238264	Ecuador	Niels Krabbe	Falco sparverius_American Kestrel	-78.13	Not specified	6:20	Niels Krabbe	Creative Commons Attribution-NonCommercial-ShareAlike 3.0
3	no	amekes	1 (mono)	2004-3-1	Not specified	13	XC250844.wav	Not specified	American Kestrel	Not specified	XC250844 American Kestrel (Falco sparverius)	[]	yes	Falco sparverius	Azuay: upper Yunguilla Valley	-3.232	44100 (Hz)	flight call	1780 m	Edge of semi-arid secondary forest	128000 (bps)	mp3	Not specified		250844	https://www.xeno-canto.org/250844	Ecuador	Niels Krabbe	Falco sparverius_American Kestrel	-79.281	Not specified	8:15	Niels Krabbe	Creative Commons Attribution-ShareAlike 4.0
5	no	amekes	2 (stereo)	2013-6-1	level	12	XC253328.wav	level	American Kestrel	4月6日	XC253328 American Kestrel (Falco sparverius)	[]	yes	Falco sparverius	Deseret Land and Livestock Ranch, Rich County, Utah	41.2432	48000 (Hz)	call	2100 m	Two birds flying overhead. Warm and calm day. Recording equipment: Telinga Pro 7 Dat mic, sound devices 702. Thanks to the Fenimores for taking me there!	128000 (bps)	mp3	level		253328	https://www.xeno-canto.org/253328	United States	Matthias Feuersenger	Falco sparverius_American Kestrel	-111.1604	3-6(s)	9:30	Matthias Feuersenger	Creative Commons Attribution-NonCommercial-ShareAlike 4.0
2	no	amekes	1 (mono)	2015-6-19	Not specified	18	XC253935.wav	Not specified	American Kestrel	Not specified	XC253935 American Kestrel (Falco sparverius)	[]	yes	Falco sparverius	Yerington, Lyon County, Nevada	39.1565	44100 (Hz)	call	1300 m	This was one of a pair with at least one nearby juvenile. The three birds were hanging around a stand of large cottonwoods and the two adults were going out on foraging forays. This calling bird was about 25 ft up in a cottonwood.	96000 (bps)	mp3	Not specified		253935	https://www.xeno-canto.org/253935	United States	Bobby Wilcox	Falco sparverius_American Kestrel	-119.0861	Not specified	6:00	Bobby Wilcox	Creative Commons Attribution-NonCommercial-ShareAlike 4.0
2	no	amekes	1 (mono)	2015-6-22	Not specified	20	XC253951.wav	Not specified	American Kestrel	Not specified	XC253951 American Kestrel (Falco sparverius)	[]	yes	Falco sparverius	Eldorado Canyon, Lyon County, Nevada	39.1793	44100 (Hz)	begging call, call, juvenile	1500 m	This was 2 juvenile AMKEs sitting in a cavity nest about 15ft up in a broken off trunk of a cottonwood. The parents were nearby both foraging and feeding as well as guarding the nest. I was probably 50ft away while taking the recording.	96000 (bps)	mp3	Not specified		253951	https://www.xeno-canto.org/253951	United States	Bobby Wilcox	Falco sparverius_American Kestrel	-119.5602	Not specified	9:30	Bobby Wilcox	Creative Commons Attribution-NonCommercial-ShareAlike 4.0
5	no	amekes	1 (mono)	2015-6-25	Not specified	85	XC254588.wav	Not specified	American Kestrel	Not specified	XC254588 American Kestrel (Falco sparverius)	[]	yes	Falco sparverius	Four Mile Draw Rd, Custer State Park, South Dakota	43.671	48000 (Hz)	call	1400 m	A bird continuously calling from the very top of a dead tree in mixed grass prairie. This bird was calling continuously for the entire hour or so that we were in this area. Filtered lightly below 1kHz.	179549 (bps)	mp3	Not specified		254588	https://www.xeno-canto.org/254588	United States	Jonathon Jongsma	Falco sparverius_American Kestrel	-103.4506	Not specified	10:30	Jonathon Jongsma	Creative Commons Attribution-ShareAlike 4.0
4.5	no	amekes	1 (mono)	2015-6-26	Not specified	81	XC254589.wav	Not specified	American Kestrel	Not specified	XC254589 American Kestrel (Falco sparverius)	['Pipilo maculatus_Spotted Towhee', 'Colaptes auratus_Northern Flicker']	yes	Falco sparverius	Four Mile Draw Rd, Custer State Park, South Dakota	43.671	48000 (Hz)	call	1400 m	A bird continuously calling from the very top of a dead tree in mixed grass prairie. Recorded in the same area as XC254588, but it's difficult to know for sure whether it's the same bird, since it was recording the following day and there were 3 or more kestrels in the immediate vicinity. Filtered lightly below 1kHz.	180105 (bps)	mp3	Not specified	Spotted Towhee (Pipilo maculatus); Northern Flicker (Colaptes auratus)	254589	https://www.xeno-canto.org/254589	United States	Jonathon Jongsma	Falco sparverius_American Kestrel	-103.4506	Not specified	5:30	Jonathon Jongsma	Creative Commons Attribution-ShareAlike 4.0
3		amekes	1 (mono)	1999-03-00	Not specified	15	XC257401.wav	Not specified	American Kestrel	Not specified	XC257401 American Kestrel (Falco sparverius)	[]		Falco sparverius	Loja: E of Celica	-4.133	44100 (Hz)	calls	850 m	<a href=http://johnvmoorenaturerecordings.com/pubs/ECUAD/main.htm>Moore et al. 2013: Bird Sounds of Ecuador DVD </a>Female in flight playback-used:no	128000 (bps)	mp3	Not specified		257401	https://www.xeno-canto.org/257401	Ecuador	John V. Moore	Falco sparverius_American Kestrel	-79.883	Not specified	?	John V. Moore	Creative Commons Attribution-NonCommercial-ShareAlike 4.0
3		amekes	2 (stereo)	0000-00-00	Not specified	15	XC267262.wav	Not specified	American Kestrel	Not specified	XC267262 American Kestrel (Falco sparverius)	[]		Falco sparverius	Alrededores Paso Centuri贸n, Cerro Largo	-32.144	44100 (Hz)	song	70 m	bird-seen:yes	192322 (bps)	mp3	Not specified		267262	https://www.xeno-canto.org/267262	Brazil	Pedro Rinaldi	Falco sparverius_American Kestrel	-53.728	Not specified	9:00	Pedro Rinaldi	Creative Commons Attribution-NonCommercial-ShareAlike 4.0
2.5	no	amekes	2 (stereo)	2015-7-21	Not specified	7	XC278000.wav	Not specified	American Kestrel	Not specified	XC278000 American Kestrel (Falco sparverius)	['Turdus migratorius_American Robin', 'Icteria virens_Yellow-breasted Chat']	yes	Falco sparverius	Silver City, Grant County, New Mexico	32.9373	48000 (Hz)	call	1400 m	Bird in flight.	128000 (bps)	mp3	Not specified	American Robin (Turdus migratorius); Yellow-breasted Chat (Icteria virens)	278000	https://www.xeno-canto.org/278000	United States	Jarrod Swackhamer	Falco sparverius_American Kestrel	-108.6064	Not specified	8:30	Jarrod Swackhamer	Creative Commons Attribution-NonCommercial-ShareAlike 4.0
5	no	amekes	2 (stereo)	2015-11-7	both	49	XC289032.wav	both	American Kestrel	7月20日	XC289032 American Kestrel (Falco sparverius)	[]	yes	Falco sparverius	Los gonzales, San Miguel Allende mexico	20.96	44100 (Hz)	alarm call	2000 m	wildtronics. chasing a red-tailed Hawk, 3 kestrels together	128000 (bps)	mp3	both		289032	https://www.xeno-canto.org/289032	Mexico	Manuel Grosselet	Falco sparverius_American Kestrel	-100.666	0-3(s)	11:00	Manuel Grosselet	Creative Commons Attribution-NonCommercial-ShareAlike 4.0
4	no	amekes	2 (stereo)	2015-11-11	level	36	XC289663.wav	level	American Kestrel	4月6日	XC289663 American Kestrel (Falco sparverius)	[]	no	Falco sparverius	Mx, Distrito Federal, Lomas de Bezares, Calle Colina	19.392	44100 (Hz)	alarm call	2400 m	wildtronics	128000 (bps)	mp3	level		289663	https://www.xeno-canto.org/289663	Mexico	Manuel Grosselet	Falco sparverius_American Kestrel	-99.241	3-6(s)	9:00	Manuel Grosselet	Creative Commons Attribution-NonCommercial-ShareAlike 4.0
4	no	amekes	2 (stereo)	2015-3-26	Not specified	17	XC297550.wav	Not specified	American Kestrel	Not specified	XC297550 American Kestrel (Falco sparverius)	[]	yes	Falco sparverius	Terlingua, Brewster County, Texas	29.3728	44100 (Hz)	call	900 m		128000 (bps)	mp3	Not specified		297550	https://www.xeno-canto.org/297550	United States	Ross Gallardy	Falco sparverius_American Kestrel	-103.4782	Not specified	12:30	Ross Gallardy	Creative Commons Attribution-NonCommercial-ShareAlike 4.0
3	no	amekes	2 (stereo)	2016-1-8	Not specified	7	XC298663.wav	Not specified	American Kestrel	Not specified	XC298663 American Kestrel (Falco sparverius)	[]	yes	Falco sparverius	Carretera hacia Aldea Villa Real , Francisco Moraz谩n	13.9909	44100 (Hz)	flight call	1100 m		192000 (bps)	mp3	Not specified		298663	https://www.xeno-canto.org/298663	Honduras	Alfonso Auerbach	Falco sparverius_American Kestrel	-87.1798	Not specified	4:00	Alfonso Auerbach	Creative Commons Attribution-NonCommercial-ShareAlike 4.0
2.5	no	amekes	2 (stereo)	2016-2-26	Not specified	48	XC304798.wav	Not specified	American Kestrel	Not specified	XC304798 American Kestrel (Falco sparverius)	['Aphelocoma californica_California Scrub-Jay']	yes	Falco sparverius	Mile 0.75, Upper Big Tujunga Canyon Road, San Gabriel Mountains, Los Angeles County, California	34.32	44100 (Hz)	call, female, male	1100 m	Apparent female solicitation calls and sounds of mating by American kestrels. A loud western (California) scrub jay is also audible. Recorded in an area of chaparral recovering from the Station Fire in 2009. Most of the live vegetation in the area is chamise. Equipment: Sony PCM-M10, Sennheiser ME62, Telinga 22 inch dish. Modifications to the file: cropped.	128000 (bps)	mp3	Not specified	California Scrub Jay (Aphelocoma californica)	304798	https://www.xeno-canto.org/304798	United States	Lance A. M. Benner	Falco sparverius_American Kestrel	-118.1239	Not specified	9:20	Lance A. M. Benner	Creative Commons Attribution-NonCommercial-ShareAlike 4.0
5	no	amekes	2 (stereo)	2015-10-23	Not specified	9	XC308302.wav	level	American Kestrel	Not specified	XC308302 American Kestrel (Falco sparverius)	[]	yes	Falco sparverius	Choluteca	13.3676	44100 (Hz)	song	1200 m	Desde Chinchayote	128000 (bps)	mp3	level		308302	https://www.xeno-canto.org/308302	Honduras	Orlando Jarqu铆n G.	Falco sparverius_American Kestrel	-86.9282	0-3(s)	15:00	Orlando Jarqu铆n G.	Creative Commons Attribution-NonCommercial-ShareAlike 4.0
3.5	no	amekes	1 (mono)	2016-10-31	Not specified	26	XC341005.wav	Not specified	American Kestrel	Not specified	XC341005 American Kestrel (Falco sparverius)	['Corvus brachyrhynchos_American Crow', 'Cardinalis cardinalis_Northern Cardinal', 'Buteo lineatus_Red-shouldered Hawk', 'Melanerpes carolinus_Red-bellied Woodpecker', 'Thryothorus ludovicianus_Carolina Wren', 'Troglodytes aedon_House Wren']	yes	Falco sparverius	River Lakes Conservation Area near Viera, Brevard Co, Florida	28.229	48000 (Hz)	flight call	0 m		128000 (bps)	mp3	Not specified	American Crow (Corvus brachyrhynchos); Northern Cardinal (Cardinalis cardinalis); Red-shouldered Hawk (Buteo lineatus); Red-bellied Woodpecker (Melanerpes carolinus); Carolina Wren (Thryothorus ludovicianus); House Wren (Troglodytes aedon)	341005	https://www.xeno-canto.org/341005	United States	Paul Marvin	Falco sparverius_American Kestrel	-80.813	Not specified	7:58	Paul Marvin	Creative Commons Attribution-NonCommercial-ShareAlike 4.0
5	no	amekes	1 (mono)	2001-6-14	level	24	XC348428.wav	level	American Kestrel	7月20日	XC348428 American Kestrel (Falco sparverius)	[]	yes	Falco sparverius	La Corona Abajo, Sierra San Pedro Martir, Baja California	30.945	44100 (Hz)	call	2200 m	calls by a female that was strafing a Red-tailed Hawk	128000 (bps)	mp3	level		348428	https://www.xeno-canto.org/348428	Mexico	Richard E. Webster	Falco sparverius_American Kestrel	-115.558	0-3(s)	17:20	Richard E. Webster	Creative Commons Attribution-NonCommercial-ShareAlike 4.0
4	no	amekes	1 (mono)	2017-2-3	Not specified	24	XC362105.wav	Not specified	American Kestrel	Not specified	XC362105 American Kestrel (Falco sparverius)	[]	yes	Falco sparverius	Cattle Call Park, Brawley, Imperial County, California	32.969	48000 (Hz)	flight call	-50 m		128000 (bps)	mp3	Not specified		362105	https://www.xeno-canto.org/362105	United States	Paul Marvin	Falco sparverius_American Kestrel	-115.5534	Not specified	16:16	Paul Marvin	Creative Commons Attribution-NonCommercial-ShareAlike 4.0
3.5	no	amekes	1 (mono)	2017-2-3	Not specified	126	XC362208.wav	Not specified	American Kestrel	Not specified	XC362208 American Kestrel (Falco sparverius)	['Mimus polyglottos_Northern Mockingbird', 'Sayornis nigricans_Black Phoebe']	yes	Falco sparverius	Cattle Call Park, Brawley, Imperial County, California	32.969	48000 (Hz)	call	-50 m	perched on pole in park	128000 (bps)	mp3	Not specified	Northern Mockingbird (Mimus polyglottos); Black Phoebe (Sayornis nigricans); Audubon's Warbler (Setophaga auduboni)	362208	https://www.xeno-canto.org/362208	United States	Paul Marvin	Falco sparverius_American Kestrel	-115.5534	Not specified	16:46	Paul Marvin	Creative Commons Attribution-NonCommercial-ShareAlike 4.0
4	no	amekes	1 (mono)	2017-1-30	Not specified	4	XC362209.wav	Not specified	American Kestrel	Not specified	XC362209 American Kestrel (Falco sparverius)	[]	yes	Falco sparverius	Panoche Rd, (near Paicines), San Benito County, California	36.6822	48000 (Hz)	flight call	280 m	called in flight at take-off	128000 (bps)	mp3	Not specified		362209	https://www.xeno-canto.org/362209	United States	Paul Marvin	Falco sparverius_American Kestrel	-121.2087	Not specified	10:18	Paul Marvin	Creative Commons Attribution-NonCommercial-ShareAlike 4.0
4.5	no	amekes	1 (mono)	2017-6-13	Not specified	143	XC375505.wav	Not specified	American Kestrel	Not specified	XC375505 American Kestrel (Falco sparverius)	['Turdus migratorius_American Robin']	yes	Falco sparverius	Nelson Lake Marsh Reserve, Kane County, Illinois	41.836	48000 (Hz)	call	220 m		320000 (bps)	mp3	Not specified	American Robin (Turdus migratorius)	375505	https://www.xeno-canto.org/375505	United States	Greg Irving	Falco sparverius_American Kestrel	-88.3793	Not specified	13:00	Greg Irving	Creative Commons Attribution-NonCommercial-ShareAlike 4.0
3.5	no	amekes	2 (stereo)	2017-11-4	Not specified	25	XC391843.wav	Not specified	American Kestrel	Not specified	XC391843 American Kestrel (Falco sparverius)	['Quiscalus mexicanus_Great-tailed Grackle']	yes	Falco sparverius	Volcan de Agua (North flank), Antigua	14.51	44100 (Hz)	call	1800 m	Single bird calling in flight	283546 (bps)	mp3	Not specified	Great-tailed Grackle (Quiscalus mexicanus)	391843	https://www.xeno-canto.org/391843	Guatemala	Bram Piot	Falco sparverius_American Kestrel	-90.7376	Not specified	7:30	Bram Piot	Creative Commons Attribution-NonCommercial-ShareAlike 4.0
5	no	amekes	2 (stereo)	2017-11-5	Not specified	108	XC399014.wav	Not specified	American Kestrel	Not specified	XC399014 American Kestrel (Falco sparverius)	[]	yes	Falco sparverius	San Juan, Sesquil茅, Cundinamarca	5.014	44100 (Hz)	female, flight call, male	2600 m		128000 (bps)	mp3	Not specified		399014	https://www.xeno-canto.org/399014	Colombia	David Ricardo Rodr铆guez-Villamil	Falco sparverius_American Kestrel	-73.8292	>10(s)	17:09	David Ricardo Rodr铆guez-Villamil	Creative Commons Attribution-NonCommercial-ShareAlike 4.0
4	no	amekes	2 (stereo)	2018-4-18	Not specified	72	XC416142.wav	Not specified	American Kestrel	Not specified	XC416142 American Kestrel (Falco sparverius)	[]	yes	Falco sparverius	Nevada (near Sparks), Washoe County, Nevada	39.5696	48000 (Hz)	call, feeding call, male	1400 m	Call of male with food trying to coax female out of nearby nest so he can hand off the food to her, about 40ft away in suburban neighborhood. Birds are nesting in a cavity in the eaves of our house.	192000 (bps)	mp3	Not specified		416142	https://www.xeno-canto.org/416142	United States	Bobby Wilcox	Falco sparverius_American Kestrel	-119.6918	Not specified	16:00	Bobby Wilcox	Creative Commons Attribution-NonCommercial-ShareAlike 4.0
3.5	no	amekes	2 (stereo)	2018-5-17	Not specified	63	XC418510.wav	Not specified	American Kestrel	Not specified	XC418510 American Kestrel (Falco sparverius)	['Turdus migratorius_American Robin']	yes	Falco sparverius	Nevada (near Sparks), Washoe County, Nevada	39.5696	48000 (Hz)	call, feeding call, male	1400 m	Call of a male with food attempting to coax incubating/brooding female out of nest to feed her. About 30ft away in suburban neighborhood, nest located in a cavity in the eaves of our house.	192000 (bps)	mp3	Not specified	American Robin (Turdus migratorius)	418510	https://www.xeno-canto.org/418510	United States	Bobby Wilcox	Falco sparverius_American Kestrel	-119.6918	Not specified	17:00	Bobby Wilcox	Creative Commons Attribution-NonCommercial-ShareAlike 4.0
4	no	amekes	2 (stereo)	2013-11-14	Not specified	17	XC418891.wav	Not specified	American Kestrel	Not specified	XC418891 American Kestrel (Falco sparverius)	[]	yes	Falco sparverius	Brasil芒ndia, Mato Grosso do Sul	-21.0944	48000 (Hz)	3 indiv, flight call	360 m	FCF0840 - Fonoteca Casa da Floresta	192000 (bps)	mp3	Not specified		418891	https://www.xeno-canto.org/418891	Brazil	Fernando Igor de Godoy	Falco sparverius_American Kestrel	-52.4465	Not specified	6:30	Fernando Igor de Godoy	Creative Commons Attribution-NonCommercial-ShareAlike 4.0
4	no	amekes	2 (stereo)	2013-11-14	Not specified	19	XC418893.wav	Not specified	American Kestrel	Not specified	XC418893 American Kestrel (Falco sparverius)	[]	yes	Falco sparverius	Brasil芒ndia, Mato Grosso do Sul	-21.0944	48000 (Hz)	flight call	360 m	FCF0841 - Fonoteca Casa da Floresta	192000 (bps)	mp3	Not specified		418893	https://www.xeno-canto.org/418893	Brazil	Fernando Igor de Godoy	Falco sparverius_American Kestrel	-52.4465	Not specified	6:30	Fernando Igor de Godoy	Creative Commons Attribution-NonCommercial-ShareAlike 4.0
5	no	amekes	1 (mono)	2018-4-13	level	15	XC419402.wav	level	American Kestrel	4月6日	XC419402 American Kestrel (Falco sparverius)	[]	yes	Falco sparverius	Centro de Rehabilitaci贸n de Aves Rapaces, Talagante, Regi贸n Metropolitana	-33.6876	44100 (Hz)	begging call, call, juvenile	340 m	Juvenile bird in rehabilitation. Typical call vocalization made by young kestrels.	128000 (bps)	mp3	level		419402	https://www.xeno-canto.org/419402	Chile	Pablo Gutierrez Maier	Falco sparverius_American Kestrel	-70.91	>10(s)	14:00	Pablo Gutierrez Maier	Creative Commons Attribution-NonCommercial-ShareAlike 4.0
5	no	amekes	2 (stereo)	2018-5-30	Not specified	7	XC420472.wav	Not specified	American Kestrel	Not specified	XC420472 American Kestrel (Falco sparverius)	[]	yes	Falco sparverius	Nevada (near Sparks), Washoe County, Nevada	39.5696	48000 (Hz)	call, juvenile	1400 m	5 ~2.5 week old juveniles (only one calling) in a nest about 5ft from me. Nest is in a hole in the eaves of our house.	192000 (bps)	mp3	Not specified		420472	https://www.xeno-canto.org/420472	United States	Bobby Wilcox	Falco sparverius_American Kestrel	-119.6918	Not specified	9:30	Bobby Wilcox	Creative Commons Attribution-NonCommercial-ShareAlike 4.0
5	no	amekes	2 (stereo)	2018-5-30	Not specified	32	XC420473.wav	Not specified	American Kestrel	Not specified	XC420473 American Kestrel (Falco sparverius)	[]	yes	Falco sparverius	Nevada (near Sparks), Washoe County, Nevada	39.5696	48000 (Hz)	begging call, call, juvenile	1400 m	5 ~2.5 week old juveniles in a nest about 5ft from me. Nest is in a hole in the eaves of our house. Same individuals as XC420472.	192000 (bps)	mp3	Not specified		420473	https://www.xeno-canto.org/420473	United States	Bobby Wilcox	Falco sparverius_American Kestrel	-119.6918	Not specified	9:30	Bobby Wilcox	Creative Commons Attribution-NonCommercial-ShareAlike 4.0
4	no	amekes	2 (stereo)	2015-6-28	Not specified	3	XC421160.wav	Not specified	American Kestrel	Not specified	XC421160 American Kestrel (Falco sparverius)	[]	yes	Falco sparverius	Buri, S茫o Paulo State	-23.7976	44100 (Hz)	call	600 m	FCF01435 - Fonoteca Casa da Floresta.	192000 (bps)	mp3	Not specified		421160	https://www.xeno-canto.org/421160	Brazil	Fernando Igor de Godoy	Falco sparverius_American Kestrel	-48.5928	Not specified	7:00	Fernando Igor de Godoy	Creative Commons Attribution-NonCommercial-ShareAlike 4.0
4.5	no	amekes	2 (stereo)	2018-7-1	Not specified	33	XC426297.wav	Not specified	American Kestrel	Not specified	XC426297 American Kestrel (Falco sparverius)	['Mimus polyglottos_Northern Mockingbird']	yes	Falco sparverius	Ipswich, Essex County, Massachusetts	42.696	48000 (Hz)	begging call, juvenile	8 m	A mic was placed in the side of a nest box (hole drilled in the top corner for the mic). The 5 young Kestrel had been banded a few days prior to this recording. The Kestrel chicks are reacting to the adult male dropping a food item into the nest box with the female calling in the background.	192000 (bps)	mp3	Not specified	Northern Mockingbird (Mimus polyglottos)	426297	https://www.xeno-canto.org/426297	United States	Phil Brown	Falco sparverius_American Kestrel	-70.8226	Not specified	10:00	Phil Brown	Creative Commons Attribution-NonCommercial-ShareAlike 4.0
5	no	amekes	2 (stereo)	2016-5-1	Not specified	6	XC426298.wav	Not specified	American Kestrel	Not specified	XC426298 American Kestrel (Falco sparverius)	[]	yes	Falco sparverius	Ipswich (near Gloucester), Essex County, Massachusetts	42.6284	48000 (Hz)	call, female	50 m	A female Kestrel coming to the nest with a prey item. Unfortunately this natural cavity nest was later predated and has not been used since.	320000 (bps)	mp3	Not specified		426298	https://www.xeno-canto.org/426298	United States	Phil Brown	Falco sparverius_American Kestrel	-70.6479	Not specified	11:00	Phil Brown	Creative Commons Attribution-NonCommercial-ShareAlike 4.0
4	no	amekes	1 (mono)	2018-7-31	Not specified	11	XC431030.wav	Not specified	American Kestrel	Not specified	XC431030 American Kestrel (Falco sparverius)	[]	yes	Falco sparverius	Caxias do Sul, Rio Grande do Sul	-29.0066	48000 (Hz)	call	850 m	vocalizou quando verificava uma cavidade em uma arauc谩ria morta. Era um casal. Talvez escolhendo lugar para nidificar.	88278 (bps)	mp3	Not specified		431030	https://www.xeno-canto.org/431030	Brazil	Guilherme de Melo Becher	Falco sparverius_American Kestrel	-50.8079	Not specified	9:00	Guilherme de Melo Becher	Creative Commons Attribution-NonCommercial-ShareAlike 4.0
3	no	amekes	1 (mono)	2018-7-31	Not specified	6	XC431032.wav	Not specified	American Kestrel	Not specified	XC431032 American Kestrel (Falco sparverius)	[]	yes	Falco sparverius	Caxias do Sul, Rio Grande do Sul	-29.0066	44100 (Hz)	flight call	850 m		89916 (bps)	mp3	Not specified		431032	https://www.xeno-canto.org/431032	Brazil	Guilherme de Melo Becher	Falco sparverius_American Kestrel	-50.8079	Not specified	17:30	Guilherme de Melo Becher	Creative Commons Attribution-NonCommercial-ShareAlike 4.0
5	no	amekes	1 (mono)	2018-8-26	level	19	XC432334.wav	level	American Kestrel	7月20日	XC432334 American Kestrel (Falco sparverius)	[]	yes	Falco sparverius	Aruan茫 - GO (near Aruan茫), Aruan茫, Goi谩s	-14.917	44100 (Hz)	song	260 m		192000 (bps)	mp3	level		432334	https://www.xeno-canto.org/432334	Brazil	JAYRSON ARAUJO DE OLIVEIRA	Falco sparverius_American Kestrel	-51.0755	>10(s)	6:47	JAYRSON ARAUJO DE OLIVEIRA	Creative Commons Attribution-NonCommercial-ShareAlike 4.0
4	no	amekes	1 (mono)	2006-1-1	Not specified	14	XC438159.wav	Not specified	American Kestrel	Not specified	XC438159 American Kestrel (Falco sparverius)	[]	yes	Falco sparverius	Valle Escondido, La Carolina, San Luis. Coordinates -32.48, -66.06	-32.8346	22050 (Hz)	call, male	1600 m	Calls of a kestrel perched on a rock in open grassland. Also calls of Nothura darwinii.	56000 (bps)	mp3	Not specified		438159	https://www.xeno-canto.org/438159	Argentina	Rosendo Fraga	Falco sparverius_American Kestrel	-65.9636	Not specified	17:00	Rosendo Fraga	Creative Commons Attribution-NonCommercial-ShareAlike 4.0
5	no	amekes	1 (mono)	2018-11-17	level	11	XC443522.wav	level	American Kestrel	7月20日	XC443522 American Kestrel (Falco sparverius)	[]	yes	Falco sparverius	Santa Rita do Novo Destino, Goi谩s, Ch谩cara Jayrson	-14.625	44100 (Hz)	flight call, song	500 m		192000 (bps)	mp3	level		443522	https://www.xeno-canto.org/443522	Brazil	JAYRSON ARAUJO DE OLIVEIRA	Falco sparverius_American Kestrel	-49.0051	>10(s)	9:56	JAYRSON ARAUJO DE OLIVEIRA	Creative Commons Attribution-NonCommercial-ShareAlike 4.0
4	no	amekes	2 (stereo)	2016-9-28	Not specified	15	XC443812.wav	Not specified	American Kestrel	4月6日	XC443812 American Kestrel (Falco sparverius)	[]	yes	Falco sparverius	Lake Park (near Lewisville), Denton County, Texas	33.077	44100 (Hz)	flight call	160 m	Bird was flying around the facility and exciting many Killdeer present as can be heard on the recording. No modification to recording was made. The kestrel can be heard immediately starting the recording and multiple times later. There are more killdeer calls that kestrel.	192000 (bps)	mp3	both		443812	https://www.xeno-canto.org/443812	United States	Edward Caillouet	Falco sparverius_American Kestrel	-97.0066	0-3(s)	9:30	Edward Caillouet	Creative Commons Attribution-NonCommercial-ShareAlike 4.0
4	no	amekes	1 (mono)	2018-11-12	Not specified	6	XC449552.wav	Not specified	American Kestrel	Not specified	XC449552 American Kestrel (Falco sparverius)	[]	yes	Falco sparverius	Tijuana River Valley, Sunset Park, San Diego, California	32.5573	48000 (Hz)	flight call	10 m		128000 (bps)	mp3	Not specified		449552	https://www.xeno-canto.org/449552	United States	Paul Marvin	Falco sparverius_American Kestrel	-117.0767	Not specified	6:37	Paul Marvin	Creative Commons Attribution-NonCommercial-ShareAlike 4.0
4.5	no	amekes	1 (mono)	2018-11-7	Not specified	15	XC451207.wav	Not specified	American Kestrel	Not specified	XC451207 American Kestrel (Falco sparverius)	['Gymnorhinus cyanocephalus_Pinyon Jay', 'Mareca americana_American Wigeon']	yes	Falco sparverius	Big Laguna Lake, Cleveland National Forest (near Mount Laguna), San Diego County, California	32.8814	48000 (Hz)	flight call	1600 m	I think it was diving on a Red-tailed Hawk in a tree	128000 (bps)	mp3	Not specified	Pinyon Jay (Gymnorhinus cyanocephalus); American Wigeon (Mareca americana)	451207	https://www.xeno-canto.org/451207	United States	Paul Marvin	Falco sparverius_American Kestrel	-116.4632	Not specified	10:01	Paul Marvin	Creative Commons Attribution-NonCommercial-ShareAlike 4.0
5	no	amekes	1 (mono)	2018-1-3	Not specified	5	XC451253.wav	Not specified	American Kestrel	Not specified	XC451253 American Kestrel (Falco sparverius)	[]	yes	Falco sparverius	Saturn Blvd pond, Tijuana River Valley, San Diego County, California	32.5593	48000 (Hz)	flight call	0 m		128000 (bps)	mp3	Not specified		451253	https://www.xeno-canto.org/451253	United States	Paul Marvin	Falco sparverius_American Kestrel	-117.0928	Not specified	7:03	Paul Marvin	Creative Commons Attribution-NonCommercial-ShareAlike 4.0
4	no	amekes	1 (mono)	2018-2-18	Not specified	5	XC452613.wav	Not specified	American Kestrel	Not specified	XC452613 American Kestrel (Falco sparverius)	[]	yes	Falco sparverius	Attwater Prairie Chicken NWR, Colorado County, Texas	29.6689	48000 (Hz)	flight call	60 m		128000 (bps)	mp3	Not specified		452613	https://www.xeno-canto.org/452613	United States	Paul Marvin	Falco sparverius_American Kestrel	-96.2668	Not specified	7:39	Paul Marvin	Creative Commons Attribution-NonCommercial-ShareAlike 4.0
2		amekes	2 (stereo)	2018-12-3	level	4	XC454402.wav	accelerating	American Kestrel	1月3日	XC454402 American Kestrel (Falco sparverius)	[]		Falco sparverius	Lima, Santiago de Surco	-12.108	44100 (Hz)	flight call	160 m	Seen in a family group with 2 or 3 specimens. bird-seen:yes	153287 (bps)	mp3	level		454402	https://www.xeno-canto.org/454402	Peru	Nicole Henriod	Falco sparverius_American Kestrel	-76.9858	3-6(s)	18:00	Nicole Henriod	Creative Commons Attribution-NonCommercial-ShareAlike 4.0
4	no	amekes	1 (mono)	2019-2-22	decreasing	6	XC466164.wav	level	American Kestrel	4月6日	XC466164 American Kestrel (Falco sparverius)	[]	yes	Falco sparverius	San Jos茅 del Cabo, Los Cabos, Baja California Sur	23.0477	44100 (Hz)	call	20 m	call from a Kestrel dive-bombing a Red-tailed Hawk;	128000 (bps)	mp3	level		466164	https://www.xeno-canto.org/466164	Mexico	Richard E. Webster	Falco sparverius_American Kestrel	-109.697	0-3(s)	10:23	Richard E. Webster	Creative Commons Attribution-NonCommercial-ShareAlike 4.0
2.5	no	amekes	1 (mono)	2019-2-21	level	8	XC466166.wav	level	American Kestrel	7月20日	XC466166 American Kestrel (Falco sparverius)	['Melanerpes formicivorus_Acorn Woodpecker']	yes	Falco sparverius	Rio El Aguajo, near San Antonio de la Sierra, Baja Sur	23.6503	44100 (Hz)	call	800 m		128000 (bps)	mp3	level	Acorn Woodpecker (Melanerpes formicivorus)	466166	https://www.xeno-canto.org/466166	Mexico	Richard E. Webster	Falco sparverius_American Kestrel	-109.9234	0-3(s)	14:07	Richard E. Webster	Creative Commons Attribution-NonCommercial-ShareAlike 4.0
0		amekes	2 (stereo)	2019-4-12	Not specified	58	XC466449.wav	Not specified	American Kestrel	Not specified	XC466449 American Kestrel (Falco sparverius)	[]		Falco sparverius	Lower Moreland (near Huntingdon Valley), Montgomery, Pennsylvania	40.1175	44100 (Hz)	call, female	40 m	female calling just before copulation, during which calls continued	128000 (bps)	mp3	Not specified		466449	https://www.xeno-canto.org/466449	United States	Paul Driver	Falco sparverius_American Kestrel	-75.0627	Not specified	7:00	Paul Driver	Creative Commons Attribution-NonCommercial-ShareAlike 4.0
3.5	no	amekes	2 (stereo)	2019-5-10	Not specified	28	XC473676.wav	Not specified	American Kestrel	Not specified	XC473676 American Kestrel (Falco sparverius)	['Pipilo erythrophthalmus_Eastern Towhee', 'Tyrannus tyrannus_Eastern Kingbird', 'Mimus polyglottos_Northern Mockingbird', 'Ammodramus savannarum_Grasshopper Sparrow', 'Sturnella magna_Eastern Meadowlark', 'Spizella pusilla_Field Sparrow', 'Setophaga discolor_Prairie Warbler']	yes	Falco sparverius	Crane WMA	41.637	44100 (Hz)	call, flight call, male	30 m		320293 (bps)	mp3	Not specified	Eastern Towhee (Pipilo erythrophthalmus); Eastern Kingbird (Tyrannus tyrannus); Northern Mockingbird (Mimus polyglottos); Grasshopper Sparrow (Ammodramus savannarum); Eastern Meadowlark (Sturnella magna); Field Sparrow (Spizella pusilla); Prairie Warbler (Setophaga discolor)	473676	https://www.xeno-canto.org/473676	United States	Will Sweet	Falco sparverius_American Kestrel	-70.56	Not specified	5:30	Will Sweet	Creative Commons Attribution-NonCommercial-ShareAlike 4.0
5	no	amekes	1 (mono)	2019-6-20	Not specified	66	XC482875.wav	Not specified	American Kestrel	Not specified	XC482875 American Kestrel (Falco sparverius)	[]	yes	Falco sparverius	Monument Rd and nearby trails, Tijuana River Valley, San Diego, California	32.5458	48000 (Hz)	call, juvenile	10 m	immature bird (juvenile I presume) with adult male, feeding immature bird is flying (following male) from pole to pole over grassland	128000 (bps)	mp3	Not specified		482875	https://www.xeno-canto.org/482875	United States	Paul Marvin	Falco sparverius_American Kestrel	-117.0737	Not specified	7:52	Paul Marvin	Creative Commons Attribution-NonCommercial-ShareAlike 4.0
5	no	amekes	1 (mono)	2019-6-24	Not specified	104	XC483212.wav	Not specified	American Kestrel	Not specified	XC483212 American Kestrel (Falco sparverius)	[]	yes	Falco sparverius	Monument Rd and nearby trails, Tijuana River Valley, San Diego, California	32.5458	48000 (Hz)	call, flight call, juvenile	10 m	immature (juvenile I presume) female looking bird was following adult, flew over me calling a couple times in flight and then landed alone on a pole nearby. It called a few times from the pole and then a few times in flight as it flew away	128000 (bps)	mp3	Not specified		483212	https://www.xeno-canto.org/483212	United States	Paul Marvin	Falco sparverius_American Kestrel	-117.0737	Not specified	7:09	Paul Marvin	Creative Commons Attribution-NonCommercial-ShareAlike 4.0
5		amekes	1 (mono)	0000-00-00	Not specified	29	XC48475.wav	Not specified	American Kestrel	Not specified	XC48475 American Kestrel (Falco sparverius)	[]		Falco sparverius	La Rinconada (3km al SW de Saladillo), Saladillo, Buenos Aires	Not specified	44100 (Hz)	Alarm call?	45 m		128000 (bps)	mp3	Not specified		48475	https://www.xeno-canto.org/48475	Argentina	Bernabe Lopez-Lanus	Falco sparverius_American Kestrel	Not specified	Not specified	?	Bernabe Lopez-Lanus	Creative Commons Attribution-NonCommercial-ShareAlike 3.0
3		amekes	1 (mono)	1998-6-8	Not specified	17	XC50661.wav	Not specified	American Kestrel	Not specified	XC50661 American Kestrel (Falco sparverius)	[]		Falco sparverius	Finca La Carbonera (canon del rio Toche), Tolima	Not specified	44100 (Hz)	song	2800 m		128000 (bps)	mp3	Not specified		50661	https://www.xeno-canto.org/50661	Colombia	Bernabe Lopez-Lanus	Falco sparverius_American Kestrel	Not specified	Not specified	9:47	Bernabe Lopez-Lanus	Creative Commons Attribution-NonCommercial-ShareAlike 3.0
4		amekes	1 (mono)	2006-1-1	Not specified	39	XC51473.wav	Not specified	American Kestrel	Not specified	XC51473 American Kestrel (Falco sparverius)	[]		Falco sparverius	Saladillo-La Rinconada, Buenos Aires	Not specified	44100 (Hz)	call	? m	<a href=http://www.xeno-canto.org/graphics/conosur.jpg rel=lightbox>From Bird Sounds of Southern South America by Lopez-Lanus (2008)</a>	128000 (bps)	mp3	Not specified		51473	https://www.xeno-canto.org/51473	Argentina	Bernabe Lopez-Lanus	Falco sparverius_American Kestrel	Not specified	Not specified	?:?	Bernabe Lopez-Lanus	Creative Commons Attribution-NonCommercial-ShareAlike 3.0
4		amekes	1 (mono)	2006-1-1	Not specified	36	XC51474.wav	Not specified	American Kestrel	Not specified	XC51474 American Kestrel (Falco sparverius)	[]		Falco sparverius	Saladillo-La Rinconada, Buenos Aires	Not specified	44100 (Hz)	call	? m	<a href=http://www.xeno-canto.org/graphics/conosur.jpg rel=lightbox>From Bird Sounds of Southern South America by Lopez-Lanus (2008)</a>	128000 (bps)	mp3	Not specified		51474	https://www.xeno-canto.org/51474	Argentina	Bernabe Lopez-Lanus	Falco sparverius_American Kestrel	Not specified	Not specified	?:?	Bernabe Lopez-Lanus	Creative Commons Attribution-NonCommercial-ShareAlike 3.0
4		amekes	1 (mono)	2001-11-26	Not specified	10	XC51475.wav	Not specified	American Kestrel	Not specified	XC51475 American Kestrel (Falco sparverius)	[]		Falco sparverius	Reserva Otamendi, Campana, Buenos Aires	-34.234167	44100 (Hz)	call	? m	<a href=http://www.xeno-canto.org/graphics/conosur.jpg rel=lightbox>From Bird Sounds of Southern South America by Lopez-Lanus (2008)</a>	128000 (bps)	mp3	Not specified		51475	https://www.xeno-canto.org/51475	Argentina	Bernabe Lopez-Lanus	Falco sparverius_American Kestrel	-58.886111	Not specified	?:?	Bernabe Lopez-Lanus	Creative Commons Attribution-NonCommercial-ShareAlike 3.0
3		amekes	1 (mono)	2005-2-18	Not specified	7	XC51476.wav	Not specified	American Kestrel	Not specified	XC51476 American Kestrel (Falco sparverius)	[]		Falco sparverius	Rincon del Indio, Punta del Este, Maldonado	Not specified	44100 (Hz)	call	? m	<a href=http://www.xeno-canto.org/graphics/conosur.jpg rel=lightbox>From Bird Sounds of Southern South America by Lopez-Lanus (2008)</a>	128000 (bps)	mp3	Not specified		51476	https://www.xeno-canto.org/51476	Uruguay	Bernabe Lopez-Lanus	Falco sparverius_American Kestrel	Not specified	Not specified	?:?	Bernabe Lopez-Lanus	Creative Commons Attribution-NonCommercial-ShareAlike 3.0
3		amekes	1 (mono)	2005-2-18	Not specified	12	XC51477.wav	Not specified	American Kestrel	Not specified	XC51477 American Kestrel (Falco sparverius)	[]		Falco sparverius	Rincon del Indio, Punta del Este, Maldonado	Not specified	44100 (Hz)	call	? m	<a href=http://www.xeno-canto.org/graphics/conosur.jpg rel=lightbox>From Bird Sounds of Southern South America by Lopez-Lanus (2008)</a>	128000 (bps)	mp3	Not specified		51477	https://www.xeno-canto.org/51477	Uruguay	Bernabe Lopez-Lanus	Falco sparverius_American Kestrel	Not specified	Not specified	?:?	Bernabe Lopez-Lanus	Creative Commons Attribution-NonCommercial-ShareAlike 3.0
3		amekes	1 (mono)	1998-9-28	Not specified	34	XC53405.wav	Not specified	American Kestrel	Not specified	XC53405 American Kestrel (Falco sparverius)	[]		Falco sparverius	Finca La Carbonera (canon del rio Toche), Tolima	Not specified	44100 (Hz)	Song	2900 m		128000 (bps)	mp3	Not specified		53405	https://www.xeno-canto.org/53405	Colombia	Bernabe Lopez-Lanus	Falco sparverius_American Kestrel	Not specified	Not specified	8:29	Bernabe Lopez-Lanus	Creative Commons Attribution-NonCommercial-ShareAlike 3.0
3.5	no	amekes	2 (stereo)	2009-6-12	level	53	XC56416.wav	level	American Kestrel	4月6日	XC56416 American Kestrel (Falco sparverius)	['Passerina cyanea_Indigo Bunting']	yes	Falco sparverius	Seven Islands Wildlife Refuge, Knoxville, Tennessee	35.9439	44100 (Hz)	begging call, call, juvenile	75 m	Four fledged chicks on power lines with two adults circling. Several excerpts pasted together of the adults calling and the chicks begging.	128000 (bps)	mp3	level	Indigo Bunting (Passerina cyanea)	56416	https://www.xeno-canto.org/56416	United States	Mike Nelson	Falco sparverius_American Kestrel	-83.6889	0-3(s)	10:00am	Mike Nelson	Creative Commons Attribution-NonCommercial-ShareAlike 3.0
2		amekes	2 (stereo)	2008-09-00	Not specified	28	XC59480.wav	Not specified	American Kestrel	Not specified	XC59480 American Kestrel (Falco sparverius)	[]		Falco sparverius	Urubamba, Cuzco	-13.2989	44100 (Hz)	Song	2885 m		128000 (bps)	mp3	Not specified		59480	https://www.xeno-canto.org/59480	Peru	Myornis	Falco sparverius_American Kestrel	-72.1189	Not specified	xx:xx	Myornis	Creative Commons Attribution-NonCommercial-ShareAlike 3.0
4		amekes	1 (mono)	2010-8-18	Not specified	12	XC61168.wav	Not specified	American Kestrel	Not specified	XC61168 American Kestrel (Falco sparverius)	[]		Falco sparverius	Campo Avalos, Casco Cambai, Monte Caseros, Corrientes	Not specified	44100 (Hz)	Call	80 m	Inventario de Aves en Campo Avalos 2010, Corrientes, Arg.: Aves Argentinas & Alianzas por el Pastizal.	128000 (bps)	mp3	Not specified		61168	https://www.xeno-canto.org/61168	Argentina	Bernabe Lopez-Lanus	Falco sparverius_American Kestrel	Not specified	Not specified	am	Bernabe Lopez-Lanus	Creative Commons Attribution-NonCommercial-ShareAlike 3.0
3.5	no	amepip	1 (mono)	2012-10-13	Not specified	33	XC111040.wav	Not specified	Buff-bellied Pipit	Not specified	XC111040 Buff-bellied Pipit (Anthus rubescens)	['Aix sponsa_Wood Duck', 'Branta canadensis_Canada Goose', 'Anas platyrhynchos_Mallard', 'Turdus migratorius_American Robin', 'Agelaius phoeniceus_Red-winged Blackbird']	yes	Anthus rubescens	Minnesota Valley NWR, Bass Ponds, Hennepin, Minnesota	44.84	44100 (Hz)	call	220 m	Calls from several migrating individuals foraging and chasing eachother around mudflats at the edge of typha marsh. Some noise in the background from water flowing over a beaver dam. Filtered low frequencies for wind and water noise.	128000 (bps)	mp3	Not specified	Wood Duck (Aix sponsa); Canada Goose (Branta canadensis); Mallard (Anas platyrhynchos); American Robin (Turdus migratorius); Red-winged Blackbird (Agelaius phoeniceus)	111040	https://www.xeno-canto.org/111040	United States	Jonathon Jongsma	Anthus rubescens_American Pipit	-93.236	Not specified	8:12	Jonathon Jongsma	Creative Commons Attribution-ShareAlike 3.0
3.5	no	amepip	1 (mono)	2012-10-13	Not specified	31	XC111041.wav	Not specified	Buff-bellied Pipit	Not specified	XC111041 Buff-bellied Pipit (Anthus rubescens)	['Branta canadensis_Canada Goose']	yes	Anthus rubescens	Minnesota Valley NWR, Bass Ponds, Hennepin, Minnesota	44.84	44100 (Hz)	call	220 m	Calls from several migrating individuals foraging and chasing eachother around mudflats at the edge of typha marsh. Some noise in the background from water flowing over a beaver dam. One interval shortened at the end of cut. Filtered low frequencies for wind and water noise.	128000 (bps)	mp3	Not specified	Canada Goose (Branta canadensis)	111041	https://www.xeno-canto.org/111041	United States	Jonathon Jongsma	Anthus rubescens_American Pipit	-93.236	Not specified	8:12	Jonathon Jongsma	Creative Commons Attribution-ShareAlike 3.0
3.5	no	amepip	1 (mono)	2012-10-13	Not specified	27	XC111042.wav	Not specified	Buff-bellied Pipit	Not specified	XC111042 Buff-bellied Pipit (Anthus rubescens)	['Branta canadensis_Canada Goose']	yes	Anthus rubescens	Minnesota Valley NWR, Bass Ponds, Hennepin, Minnesota	44.84	44100 (Hz)	call	220 m	Calls from several migrating individuals foraging and chasing eachother around mudflats at the edge of typha marsh. Some noise in the background from water flowing over a beaver dam. Filtered low frequencies for wind and water noise.	128000 (bps)	mp3	Not specified	Canada Goose (Branta canadensis)	111042	https://www.xeno-canto.org/111042	United States	Jonathon Jongsma	Anthus rubescens_American Pipit	-93.236	Not specified	8:15	Jonathon Jongsma	Creative Commons Attribution-ShareAlike 3.0
3.5	no	amepip	1 (mono)	2012-10-13	Not specified	38	XC111043.wav	Not specified	Buff-bellied Pipit	Not specified	XC111043 Buff-bellied Pipit (Anthus rubescens)	['Branta canadensis_Canada Goose']	yes	Anthus rubescens	Minnesota Valley NWR, Bass Ponds, Hennepin, Minnesota	44.84	44100 (Hz)	call	220 m	Calls from several migrating individuals foraging and chasing eachother around mudflats at the edge of typha marsh. Some noise in the background from water flowing over a beaver dam. Filtered low frequencies for wind and water noise.	128000 (bps)	mp3	Not specified	Canada Goose (Branta canadensis)	111043	https://www.xeno-canto.org/111043	United States	Jonathon Jongsma	Anthus rubescens_American Pipit	-93.236	Not specified	8:21	Jonathon Jongsma	Creative Commons Attribution-ShareAlike 3.0
4	no	amepip	2 (stereo)	2012-7-12	level	19	XC113721.wav	level	Buff-bellied Pipit	1月3日	XC113721 Buff-bellied Pipit (Anthus rubescens)	[]	yes	Anthus rubescens	Bystrinsky District, Kamchatka Krai	55.5862	44100 (Hz)	song	1200 m	They sing this song in a display flight, first going up and then falling in "parachutting". They were in the alpine tundra, we found many nests. They have another alarm call, they may fly in circles above and around you calling for a short time before they leave. I guess they do that when you are close to the nest... but not always. The call was a short high note but I am not sure if I recorded i…	192000 (bps)	mp3	level		113721	https://www.xeno-canto.org/113721	Russian Federation	Adria Sole	Anthus rubescens_American Pipit	157.5956	>10(s)	7:30	Adria Sole	Creative Commons Attribution-NonCommercial-ShareAlike 3.0
3	no	amepip	2 (stereo)	2012-7-12	level	16	XC113723.wav	level	Buff-bellied Pipit	1月3日	XC113723 Buff-bellied Pipit (Anthus rubescens)	[]	yes	Anthus rubescens	Bystrinsky District, Kamchatka Krai	55.5862	44100 (Hz)	song	1200 m	They sing this song in a display flight, first going up and then falling in "parachutting". They were in the alpine tundra, we found many nests. They have another alarm call, they may fly in circles above and around you calling for a short time before they leave. I guess they do that when you are close to the nest... but not always. The call was a short high note but I am not sure if I recorded i…	192000 (bps)	mp3	level		113723	https://www.xeno-canto.org/113723	Russian Federation	Adria Sole	Anthus rubescens_American Pipit	157.5956	>10(s)	7:30	Adria Sole	Creative Commons Attribution-NonCommercial-ShareAlike 3.0
4	no	amepip	2 (stereo)	2012-7-12	level	19	XC113724.wav	level	Buff-bellied Pipit	1月3日	XC113724 Buff-bellied Pipit (Anthus rubescens)	[]	yes	Anthus rubescens	Bystrinsky District, Kamchatka Krai	55.5862	44100 (Hz)	song	1200 m	They sing this song in a display flight, first going up and then falling in "parachutting". They were in the alpine tundra, we found many nests. They have another alarm call, they may fly in circles above and around you calling for a short time before they leave. I guess they do that when you are close to the nest... but not always. The call was a short high note but I am not sure if I recorded i…	192000 (bps)	mp3	level		113724	https://www.xeno-canto.org/113724	Russian Federation	Adria Sole	Anthus rubescens_American Pipit	157.5956	>10(s)	7:30	Adria Sole	Creative Commons Attribution-NonCommercial-ShareAlike 3.0
3	no	amepip	1 (mono)	1994-7-4	Not specified	34	XC135087.wav	Not specified	Buff-bellied Pipit	Not specified	XC135087 Buff-bellied Pipit (Anthus rubescens)	[]	yes	Anthus rubescens	Mt. Washington, White Mountain National Forest, Coos, New Hampshire	44.2685	44100 (Hz)	song	1900 m	Natural song from a bird skylarking over alpine meadow over peak.	128000 (bps)	mp3	Not specified		135087	https://www.xeno-canto.org/135087	United States	Dan Lane	Anthus rubescens_American Pipit	-71.305	Not specified	?	Dan Lane	Creative Commons Attribution-NonCommercial-ShareAlike 3.0
3	no	amepip	2 (stereo)	2013-5-1	Not specified	13	XC144540.wav	Not specified	Buff-bellied Pipit	Not specified	XC144540 Buff-bellied Pipit (Anthus rubescens)	[]	yes	Anthus rubescens	Nanpu sea wall, Tangshan, Hebei	39.0693	44100 (Hz)	flight call	0 m	high flying migrant	128000 (bps)	mp3	Not specified		144540	https://www.xeno-canto.org/144540	China	Matt Slaymaker	Anthus rubescens_American Pipit	118.2113	Not specified	7:00	Matt Slaymaker	Creative Commons Attribution-NonCommercial-ShareAlike 3.0
4.5	no	amepip	1 (mono)	2013-10-13	Not specified	7	XC151283.wav	Not specified	Buff-bellied Pipit	Not specified	XC151283 Buff-bellied Pipit (Anthus rubescens)	['Sturnella magna_Eastern Meadowlark', 'Charadrius vociferus_Killdeer']	yes	Anthus rubescens	Richard Bong Recreation Area, Kenosha County, Wisconsin	42.6349	44100 (Hz)	flight call	240 m	Several birds feeding on mud flats, calling as they flew from one location to another.	320000 (bps)	mp3	Not specified	Eastern Meadowlark (Sturnella magna); Killdeer (Charadrius vociferus)	151283	https://www.xeno-canto.org/151283	United States	Todd Wilson	Anthus rubescens_American Pipit	-88.141	Not specified	8:00	Todd Wilson	Creative Commons Attribution-NonCommercial-ShareAlike 3.0
5	no	amepip	1 (mono)	2012-11-27	Not specified	15	XC153409.wav	Not specified	Buff-bellied Pipit	Not specified	XC153409 Buff-bellied Pipit (Anthus rubescens)	[]	no	Anthus rubescens	Fiesta Island, San Diego, California	32.7802	48000 (Hz)	flight call	0 m		128000 (bps)	mp3	Not specified		153409	https://www.xeno-canto.org/153409	United States	Paul Marvin	Anthus rubescens_American Pipit	-117.2154	Not specified	7:13	Paul Marvin	Creative Commons Attribution-NonCommercial-ShareAlike 3.0
4	no	amepip	1 (mono)	2011-11-30	Not specified	8	XC153410.wav	Not specified	Buff-bellied Pipit	Not specified	XC153410 Buff-bellied Pipit (Anthus rubescens)	[]	no	Anthus rubescens	River Lakes Conservation Area near Viera, Brevard Co, Florida	28.229	48000 (Hz)	flight call	0 m		128000 (bps)	mp3	Not specified		153410	https://www.xeno-canto.org/153410	United States	Paul Marvin	Anthus rubescens_American Pipit	-80.813	Not specified	7:32	Paul Marvin	Creative Commons Attribution-NonCommercial-ShareAlike 3.0
5	no	amepip	1 (mono)	2012-11-27	Not specified	15	XC153411.wav	Not specified	Buff-bellied Pipit	Not specified	XC153411 Buff-bellied Pipit (Anthus rubescens)	[]	no	Anthus rubescens	Fiesta Island, San Diego, California	32.7802	48000 (Hz)	flight call	0 m		128000 (bps)	mp3	Not specified		153411	https://www.xeno-canto.org/153411	United States	Paul Marvin	Anthus rubescens_American Pipit	-117.2154	Not specified	7:37	Paul Marvin	Creative Commons Attribution-NonCommercial-ShareAlike 3.0
5	no	amepip	1 (mono)	2012-11-27	Not specified	7	XC153412.wav	Not specified	Buff-bellied Pipit	Not specified	XC153412 Buff-bellied Pipit (Anthus rubescens)	[]	no	Anthus rubescens	Fiesta Island, San Diego, California	32.7802	48000 (Hz)	flight call	0 m		128000 (bps)	mp3	Not specified		153412	https://www.xeno-canto.org/153412	United States	Paul Marvin	Anthus rubescens_American Pipit	-117.2154	Not specified	7:39	Paul Marvin	Creative Commons Attribution-NonCommercial-ShareAlike 3.0
3.5	no	amepip	1 (mono)	2012-5-28	decreasing	25	XC157677.wav	decelerating	Buff-bellied Pipit	7月20日	XC157677 Buff-bellied Pipit (Anthus rubescens)	['Parkesia noveboracensis_Northern Waterthrush']	no	Anthus rubescens	Upper Yentna Glacier, Alaska	62.885	44100 (Hz)	flight call	1600 m	Individual of two species in this clip. Likely migrating through the area. Bill Evans: "The periodic short modulated call that rises in pitch is Parkesia noveboracensis. The other, which descends in pitch and occurs in several short series as well as individually, is Anthus rubescens." Location was a snowy/rocky glacial moraine. Little, if any, lichen or plant cover in the area. Temperatures rang…	128000 (bps)	mp3	increasing	Northern Waterthrush (Parkesia noveboracensis)	157677	https://www.xeno-canto.org/157677	United States	Davyd Betchkal	Anthus rubescens_American Pipit	-151.64	0-3(s)	14:22	Davyd Betchkal	Creative Commons Attribution-NonCommercial-ShareAlike 3.0
4	no	amepip	1 (mono)	2009-8-1	decreasing	55	XC157890.wav	decelerating	Buff-bellied Pipit	4月6日	XC157890 Buff-bellied Pipit (Anthus rubescens)	[]	yes	Anthus rubescens	Mt. Margaret, Denali National Park, AK	63.7516	24000 (Hz)	flight call	1500 m	Crumbling rocky tor features with sparse, prostrate herbaceous/lichen cover. Bird flew from it's perch on one of the rocks.	56000 (bps)	mp3	level		157890	https://www.xeno-canto.org/157890	United States	Davyd Betchkal	Anthus rubescens_American Pipit	-149.324	0-3(s)	14:13	Davyd Betchkal	Creative Commons Attribution-NonCommercial-ShareAlike 3.0
4		amepip	1 (mono)	2014-5-1	Not specified	67	XC179713.wav	Not specified	Buff-bellied Pipit	Not specified	XC179713 Buff-bellied Pipit (Anthus rubescens)	[]		Anthus rubescens	Tofino/Ucluelet Airport, Vancouver Island, British Columbia	49.0802	48000 (Hz)	flight call	30 m		128000 (bps)	mp3	Not specified		179713	https://www.xeno-canto.org/179713	Canada	Ian Cruickshank	Anthus rubescens_American Pipit	-125.7755	Not specified	9:00	Ian Cruickshank	Creative Commons Attribution-NonCommercial-ShareAlike 4.0
5	no	amepip	2 (stereo)	2014-7-19	both	27	XC188038.wav	level	Buff-bellied Pipit	1月3日	XC188038 Buff-bellied Pipit (Anthus rubescens)	[]	yes	Anthus rubescens	University of Colorado Alpine Research Station	40.0498	44100 (Hz)	flight call	3400 m	Two American Pipits interacting in mid-air. One bird gives the familiar, down-slurred, two-note "pipit" call every once in a while; the other bird constantly gives a less-familiar, up-slurred, monosyllabic "chet" note.	320000 (bps)	mp3	level		188038	https://www.xeno-canto.org/188038	United States	Ted Floyd	Anthus rubescens_American Pipit	-105.5624	0-3(s)	10:03	Ted Floyd	Creative Commons Attribution-NonCommercial-ShareAlike 4.0
4	yes	amepip	2 (stereo)	2014-10-3	Not specified	5	XC198784.wav	Not specified	Buff-bellied Pipit	Not specified	XC198784 Buff-bellied Pipit (Anthus rubescens)	[]	yes	Anthus rubescens	Corvo, Azores	39.6903	44100 (Hz)	call	480 m		128000 (bps)	mp3	Not specified		198784	https://www.xeno-canto.org/198784	Portugal	Marcin So艂owiej	Anthus rubescens_American Pipit	-31.1113	Not specified	15:30	Marcin So艂owiej	Creative Commons Attribution-NonCommercial-ShareAlike 4.0
4	yes	amepip	2 (stereo)	2014-10-3	Not specified	0	XC198785.wav	Not specified	Buff-bellied Pipit	Not specified	XC198785 Buff-bellied Pipit (Anthus rubescens)	[]	yes	Anthus rubescens	Corvo, Azores	39.6903	44100 (Hz)	call	480 m		128000 (bps)	mp3	Not specified		198785	https://www.xeno-canto.org/198785	Portugal	Marcin So艂owiej	Anthus rubescens_American Pipit	-31.1113	Not specified	15:30	Marcin So艂owiej	Creative Commons Attribution-NonCommercial-ShareAlike 4.0
4	no	amepip	2 (stereo)	2014-11-16	Not specified	6	XC202805.wav	Not specified	Buff-bellied Pipit	Not specified	XC202805 Buff-bellied Pipit (Anthus rubescens)	[]	yes	Anthus rubescens	Kitasaga, Kyoto Prefecture	35.0268	48000 (Hz)	call, flight call	40 m	The bird flew away with this voice over rice paddies. Distant background human voice and whistle are present. Wintering here. Low-frequency noise has been suppressed by filtering.	128000 (bps)	mp3	Not specified		202805	https://www.xeno-canto.org/202805	Japan	Anon Torimi	Anthus rubescens_American Pipit	135.687	Not specified	11:15	Anon Torimi	Creative Commons Attribution-NonCommercial-ShareAlike 4.0
3	no	amepip	2 (stereo)	2014-11-16	Not specified	26	XC202806.wav	Not specified	Buff-bellied Pipit	Not specified	XC202806 Buff-bellied Pipit (Anthus rubescens)	[]	no	Anthus rubescens	Kitasaga, Kyoto Prefecture	35.0268	48000 (Hz)	call	40 m	On rice paddies. Different individual from XC202805. Background human voice is present. Wintering here. Low-frequency noise has been suppressed by filtering.	128000 (bps)	mp3	Not specified		202806	https://www.xeno-canto.org/202806	Japan	Anon Torimi	Anthus rubescens_American Pipit	135.687	Not specified	11:15	Anon Torimi	Creative Commons Attribution-NonCommercial-ShareAlike 4.0
3.5	no	amepip	2 (stereo)	2014-11-16	Not specified	70	XC202807.wav	Not specified	Buff-bellied Pipit	Not specified	XC202807 Buff-bellied Pipit (Anthus rubescens)	['Motacilla grandis_Japanese Wagtail', 'Motacilla alba_White Wagtail', 'Milvus migrans_Black Kite', 'Garrulus glandarius_Eurasian Jay', 'Lanius bucephalus_Bull-headed Shrike']	no	Anthus rubescens	Kitasaga, Kyoto Prefecture	35.0268	48000 (Hz)	call	40 m	On rice paddies. At least two individuals. Background human voice is present. Wintering here. Low-frequency noise has been suppressed by filtering.	128000 (bps)	mp3	Not specified	Japanese Wagtail (Motacilla grandis); White Wagtail (Motacilla alba); Black Kite (Milvus migrans); Eurasian Jay (Garrulus glandarius); Bull-headed Shrike (Lanius bucephalus)	202807	https://www.xeno-canto.org/202807	Japan	Anon Torimi	Anthus rubescens_American Pipit	135.687	Not specified	11:15	Anon Torimi	Creative Commons Attribution-NonCommercial-ShareAlike 4.0
3	no	amepip	2 (stereo)	2014-11-16	Not specified	21	XC202808.wav	Not specified	Buff-bellied Pipit	Not specified	XC202808 Buff-bellied Pipit (Anthus rubescens)	[]	no	Anthus rubescens	Kitasaga, Kyoto Prefecture	35.0268	48000 (Hz)	call, flight call	40 m	Flying on rice paddies. Background human voice is present. Wintering here. Low-frequency noise has been suppressed by filtering.	128000 (bps)	mp3	Not specified		202808	https://www.xeno-canto.org/202808	Japan	Anon Torimi	Anthus rubescens_American Pipit	135.687	Not specified	11:15	Anon Torimi	Creative Commons Attribution-NonCommercial-ShareAlike 4.0
5	no	amepip	1 (mono)	2014-6-6	Not specified	13	XC203607.wav	Not specified	Buff-bellied Pipit	Not specified	XC203607 Buff-bellied Pipit (Anthus rubescens)	[]	yes	Anthus rubescens	Surfbird Mountain, Dempster Highway KM 98, Yukon	64.6972	48000 (Hz)	song	1200 m	natural vocalization; song during a prolonged flight display by a bird over steep, rocky alpine tundra.	320000 (bps)	mp3	Not specified		203607	https://www.xeno-canto.org/203607	Canada	Andrew Spencer	Anthus rubescens_American Pipit	-138.4384	Not specified	7:30	Andrew Spencer	Creative Commons Attribution-NonCommercial-ShareAlike 4.0
5	no	amepip	1 (mono)	2014-6-6	Not specified	12	XC203608.wav	Not specified	Buff-bellied Pipit	Not specified	XC203608 Buff-bellied Pipit (Anthus rubescens)	[]	yes	Anthus rubescens	Surfbird Mountain, Dempster Highway KM 98, Yukon	64.6972	48000 (Hz)	song	1200 m	natural vocalization; song during a prolonged flight display from the same bird as in XC203607.	320000 (bps)	mp3	Not specified		203608	https://www.xeno-canto.org/203608	Canada	Andrew Spencer	Anthus rubescens_American Pipit	-138.4384	Not specified	7:30	Andrew Spencer	Creative Commons Attribution-NonCommercial-ShareAlike 4.0
3.5	no	amepip	1 (mono)	2014-7-4	Not specified	28	XC206155.wav	Not specified	Buff-bellied Pipit	Not specified	XC206155 Buff-bellied Pipit (Anthus rubescens)	['Troglodytes aedon_House Wren', 'Zonotrichia leucophrys_White-crowned Sparrow']	yes	Anthus rubescens	Upper Park Creek Rd, Rio Grande NF, Rio Grande County, Colorado	37.4293	48000 (Hz)	call	3500 m	Bird calling near and along main gravel road amid large alpine meadow with willows.	128000 (bps)	mp3	Not specified	House Wren (Troglodytes aedon); White-crowned Sparrow (Zonotrichia leucophrys)	206155	https://www.xeno-canto.org/206155	United States	Eric DeFonso	Anthus rubescens_American Pipit	-106.616	Not specified	11:26	Eric DeFonso	Creative Commons Attribution-NonCommercial-ShareAlike 4.0
4	no	amepip	2 (stereo)	2014-12-13	Not specified	27	XC206516.wav	Not specified	Buff-bellied Pipit	Not specified	XC206516 Buff-bellied Pipit (Anthus rubescens)	[]	yes	Anthus rubescens	Kitasaga, Kyoto Prefecture	35.0271	48000 (Hz)	call, flight call	40 m	Four birds on rice paddies. Some responded to the voice of a bird. Then flew away. Wind noise has been suppressed.	128000 (bps)	mp3	Not specified		206516	https://www.xeno-canto.org/206516	Japan	Anon Torimi	Anthus rubescens_American Pipit	135.6869	Not specified	11:30	Anon Torimi	Creative Commons Attribution-NonCommercial-ShareAlike 4.0
4	no	amepip	1 (mono)	2014-10-24	Not specified	8	XC210758.wav	Not specified	Buff-bellied Pipit	Not specified	XC210758 Buff-bellied Pipit (Anthus rubescens)	[]	yes	Anthus rubescens	Park Point area, Duluth, Minnesota	46.7161	48000 (Hz)	flight call	190 m	high overhead	128000 (bps)	mp3	Not specified		210758	https://www.xeno-canto.org/210758	United States	Paul Marvin	Anthus rubescens_American Pipit	-92.0346	Not specified	9:53	Paul Marvin	Creative Commons Attribution-NonCommercial-ShareAlike 4.0
3	no	amepip	1 (mono)	2014-10-13	Not specified	10	XC210759.wav	Not specified	Buff-bellied Pipit	Not specified	XC210759 Buff-bellied Pipit (Anthus rubescens)	[]	no	Anthus rubescens	Park Point area, Duluth, Minnesota	46.7161	48000 (Hz)	flight call	190 m	high overhead	128000 (bps)	mp3	Not specified		210759	https://www.xeno-canto.org/210759	United States	Paul Marvin	Anthus rubescens_American Pipit	-92.0346	Not specified	9:49	Paul Marvin	Creative Commons Attribution-NonCommercial-ShareAlike 4.0
3	no	amepip	1 (mono)	2014-10-3	Not specified	14	XC210760.wav	Not specified	Buff-bellied Pipit	Not specified	XC210760 Buff-bellied Pipit (Anthus rubescens)	[]	no	Anthus rubescens	Isabella Lake area, Superior National Forest, Lake County, Minnesota	47.7973	48000 (Hz)	flight call	500 m	first call which was a typical double noted pi-pit call was not recorded	128000 (bps)	mp3	Not specified		210760	https://www.xeno-canto.org/210760	United States	Paul Marvin	Anthus rubescens_American Pipit	-91.3107	Not specified	9:25	Paul Marvin	Creative Commons Attribution-NonCommercial-ShareAlike 4.0
3.5	no	amepip	2 (stereo)	2015-1-18	Not specified	14	XC212144.wav	Not specified	Buff-bellied Pipit	Not specified	XC212144 Buff-bellied Pipit (Anthus rubescens)	['Alauda arvensis_Eurasian Skylark', 'Corvus cornix_Hooded Crow']	yes	Anthus rubescens	Q谋z谋la臒ac	38.8595	44100 (Hz)	flight call	-30 m	flushed in a salt marsh, so not seen well; calls from immediately after the ascent	320000 (bps)	mp3	Not specified	Eurasian Skylark (Alauda arvensis); Hooded Crow (Corvus cornix)	212144	https://www.xeno-canto.org/212144	Azerbaijan	Lukas Pelikan	Anthus rubescens_American Pipit	48.862	Not specified	13:00	Lukas Pelikan	Creative Commons Attribution-NonCommercial-ShareAlike 4.0
4	no	amepip	2 (stereo)	2015-2-11	Not specified	3	XC212963.wav	Not specified	Buff-bellied Pipit	Not specified	XC212963 Buff-bellied Pipit (Anthus rubescens)	[]	no	Anthus rubescens	Higashi艒mi-shi, Shiga-ken	35.1921	48000 (Hz)	call	80 m	Probably in flight (not seen). Operation noise is present. Wind noise has been suppressed.	128000 (bps)	mp3	Not specified		212963	https://www.xeno-canto.org/212963	Japan	Anon Torimi	Anthus rubescens_American Pipit	136.1497	Not specified	10:30	Anon Torimi	Creative Commons Attribution-NonCommercial-ShareAlike 4.0
3	no	amepip	2 (stereo)	2015-2-28	Not specified	1	XC215135.wav	Not specified	Buff-bellied Pipit	Not specified	XC215135 Buff-bellied Pipit (Anthus rubescens)	[]	yes	Anthus rubescens	Hirosawa Pond, Kyoto Prefecture	35.0264	48000 (Hz)	call	40 m	Flew from the shore of the pond.	128000 (bps)	mp3	Not specified		215135	https://www.xeno-canto.org/215135	Japan	Anon Torimi	Anthus rubescens_American Pipit	135.6884	Not specified	11:30	Anon Torimi	Creative Commons Attribution-NonCommercial-ShareAlike 4.0
3	no	amepip	2 (stereo)	2015-5-1	Not specified	16	XC267501.wav	Not specified	Buff-bellied Pipit	Not specified	XC267501 Buff-bellied Pipit (Anthus rubescens)	[]	yes	Anthus rubescens	Sibirtsevo, Chernigovskiy rayon, Primorskiy kray	44.2051	44100 (Hz)	flight call	70 m		224000 (bps)	mp3	Not specified		267501	https://www.xeno-canto.org/267501	Russian Federation	Albert Lastukhin	Anthus rubescens_American Pipit	132.4161	Not specified	8:00	Albert Lastukhin	Creative Commons Attribution-NonCommercial-ShareAlike 4.0
4	no	amepip	2 (stereo)	2015-5-8	Not specified	15	XC267502.wav	Not specified	Buff-bellied Pipit	Not specified	XC267502 Buff-bellied Pipit (Anthus rubescens)	[]	yes	Anthus rubescens	Khasanskiy rayon, Primorskiy kray	42.5275	44100 (Hz)	flight call	130 m		192000 (bps)	mp3	Not specified		267502	https://www.xeno-canto.org/267502	Russian Federation	Albert Lastukhin	Anthus rubescens_American Pipit	130.692	Not specified	8:00	Albert Lastukhin	Creative Commons Attribution-NonCommercial-ShareAlike 4.0
5	no	amepip	1 (mono)	2015-5-31	Not specified	8	XC277505.wav	Not specified	Buff-bellied Pipit	Not specified	XC277505 Buff-bellied Pipit (Anthus rubescens)	[]	yes	Anthus rubescens	Beartooth Pass area, Park County, Wyoming	44.9977	48000 (Hz)	flight call	3200 m	it flew towards me in my car and landed nearby above treeline in alpine tundra	128000 (bps)	mp3	Not specified		277505	https://www.xeno-canto.org/277505	United States	Paul Marvin	Anthus rubescens_American Pipit	-109.4212	Not specified	11:43	Paul Marvin	Creative Commons Attribution-NonCommercial-ShareAlike 4.0
5	no	amepip	1 (mono)	2015-5-31	Not specified	26	XC277506.wav	Not specified	Buff-bellied Pipit	Not specified	XC277506 Buff-bellied Pipit (Anthus rubescens)	[]	yes	Anthus rubescens	Beartooth Pass area, Park County, Wyoming	44.9977	48000 (Hz)	flight dislay	3200 m	it flew only moderately high above treeline in alpine tundra	128000 (bps)	mp3	Not specified		277506	https://www.xeno-canto.org/277506	United States	Paul Marvin	Anthus rubescens_American Pipit	-109.4212	Not specified	10:27	Paul Marvin	Creative Commons Attribution-NonCommercial-ShareAlike 4.0
4	no	amepip	1 (mono)	2015-5-31	Not specified	19	XC277508.wav	Not specified	Buff-bellied Pipit	Not specified	XC277508 Buff-bellied Pipit (Anthus rubescens)	[]	no	Anthus rubescens	Beartooth Pass area, Park County, Wyoming	44.9977	48000 (Hz)	flight dislay	3200 m	not seen, but presumed flight display above treeline in alpine tundra	128000 (bps)	mp3	Not specified		277508	https://www.xeno-canto.org/277508	United States	Paul Marvin	Anthus rubescens_American Pipit	-109.4212	Not specified	10:27	Paul Marvin	Creative Commons Attribution-NonCommercial-ShareAlike 4.0
5	no	amepip	1 (mono)	2015-5-31	Not specified	26	XC277511.wav	Not specified	Buff-bellied Pipit	Not specified	XC277511 Buff-bellied Pipit (Anthus rubescens)	[]	no	Anthus rubescens	Beartooth Pass area, Park County, Wyoming	44.9977	48000 (Hz)	call, flight dislay	3200 m	above treeline in alpine tundra	128000 (bps)	mp3	Not specified		277511	https://www.xeno-canto.org/277511	United States	Paul Marvin	Anthus rubescens_American Pipit	-109.4212	Not specified	10:02	Paul Marvin	Creative Commons Attribution-NonCommercial-ShareAlike 4.0
5	no	amepip	1 (mono)	2015-5-31	Not specified	16	XC277523.wav	Not specified	Buff-bellied Pipit	Not specified	XC277523 Buff-bellied Pipit (Anthus rubescens)	[]	yes	Anthus rubescens	Beartooth Pass area, Park County, Wyoming	44.9977	48000 (Hz)	flight dislay	3200 m	above treeline in alpine tundra	128000 (bps)	mp3	Not specified		277523	https://www.xeno-canto.org/277523	United States	Paul Marvin	Anthus rubescens_American Pipit	-109.4212	Not specified	10:01	Paul Marvin	Creative Commons Attribution-NonCommercial-ShareAlike 4.0
4.5	no	amepip	1 (mono)	2015-5-31	Not specified	7	XC277550.wav	Not specified	Buff-bellied Pipit	Not specified	XC277550 Buff-bellied Pipit (Anthus rubescens)	['Eremophila alpestris_Horned Lark']	no	Anthus rubescens	Beartooth Pass area, Carbon County, Montana	45.0119	48000 (Hz)	flight call	3100 m	took off in flight above treeline in alpine tundra	128000 (bps)	mp3	Not specified	Horned Lark (Eremophila alpestris)	277550	https://www.xeno-canto.org/277550	United States	Paul Marvin	Anthus rubescens_American Pipit	-109.4021	Not specified	7:32	Paul Marvin	Creative Commons Attribution-NonCommercial-ShareAlike 4.0
4.5	no	amepip	1 (mono)	2015-6-3	Not specified	32	XC277553.wav	Not specified	Buff-bellied Pipit	Not specified	XC277553 Buff-bellied Pipit (Anthus rubescens)	['Eremophila alpestris_Horned Lark', 'Leucosticte atrata_Black Rosy-Finch']	no	Anthus rubescens	Beartooth Pass area, Park County, Wyoming	44.9977	48000 (Hz)	call	3200 m	above treeline in alpine tundra	128000 (bps)	mp3	Not specified	Horned Lark (Eremophila alpestris); Black Rosy Finch (Leucosticte atrata)	277553	https://www.xeno-canto.org/277553	United States	Paul Marvin	Anthus rubescens_American Pipit	-109.4212	Not specified	9:12	Paul Marvin	Creative Commons Attribution-NonCommercial-ShareAlike 4.0
4.5	no	amepip	1 (mono)	2015-6-3	Not specified	286	XC277562.wav	Not specified	Buff-bellied Pipit	Not specified	XC277562 Buff-bellied Pipit (Anthus rubescens)	['Eremophila alpestris_Horned Lark', 'Leucosticte atrata_Black Rosy-Finch', 'Sialia currucoides_Mountain Bluebird', 'Zonotrichia leucophrys_White-crowned Sparrow']	yes	Anthus rubescens	Beartooth Pass area, Park County, Wyoming	44.9977	48000 (Hz)	call, display flight, song	3200 m	I saw most of the flight displays and they were all one bird, perhaps some shorter songs were from the ground since I didn't see them, perhaps some faint pipit vocalizations were a different bird above treeline in alpine tundra	128000 (bps)	mp3	Not specified	Horned Lark (Eremophila alpestris); Black Rosy Finch (Leucosticte atrata); Mountain Bluebird (Sialia currucoides); White-crowned Sparrow (Zonotrichia leucophrys)	277562	https://www.xeno-canto.org/277562	United States	Paul Marvin	Anthus rubescens_American Pipit	-109.4212	Not specified	8:05	Paul Marvin	Creative Commons Attribution-NonCommercial-ShareAlike 4.0
4	no	amepip	1 (mono)	2015-6-3	Not specified	16	XC277579.wav	Not specified	Buff-bellied Pipit	Not specified	XC277579 Buff-bellied Pipit (Anthus rubescens)	[]	yes	Anthus rubescens	Beartooth Pass area, Carbon County, Montana	45.0119	48000 (Hz)	flight call	3100 m	I saw pipit fly by making rapid calls, it sounds like there is a second pipit I didn't note above treeline in alpine tundra	128000 (bps)	mp3	Not specified		277579	https://www.xeno-canto.org/277579	United States	Paul Marvin	Anthus rubescens_American Pipit	-109.4021	Not specified	9:52	Paul Marvin	Creative Commons Attribution-NonCommercial-ShareAlike 4.0
4	no	amepip	1 (mono)	2015-6-3	Not specified	35	XC277582.wav	Not specified	Buff-bellied Pipit	Not specified	XC277582 Buff-bellied Pipit (Anthus rubescens)	[]	no	Anthus rubescens	Beartooth Pass area, Park County, Wyoming	44.9977	48000 (Hz)	flight display	3200 m	not seen, but presumed flight displays, first display is different bird than the other two presumed displays above treeline in alpine tundra	128000 (bps)	mp3	Not specified		277582	https://www.xeno-canto.org/277582	United States	Paul Marvin	Anthus rubescens_American Pipit	-109.4212	Not specified	8:06	Paul Marvin	Creative Commons Attribution-NonCommercial-ShareAlike 4.0
4.5	no	amepip	1 (mono)	2015-6-3	Not specified	30	XC277586.wav	Not specified	Buff-bellied Pipit	Not specified	XC277586 Buff-bellied Pipit (Anthus rubescens)	['Zonotrichia leucophrys_White-crowned Sparrow']	yes	Anthus rubescens	Beartooth Pass area, Park County, Wyoming	44.9977	48000 (Hz)	flight display	3200 m	above treeline in alpine tundra	128000 (bps)	mp3	Not specified	White-crowned Sparrow (Zonotrichia leucophrys)	277586	https://www.xeno-canto.org/277586	United States	Paul Marvin	Anthus rubescens_American Pipit	-109.4212	Not specified	8:00	Paul Marvin	Creative Commons Attribution-NonCommercial-ShareAlike 4.0
5	no	amepip	1 (mono)	2015-5-31	Not specified	22	XC277590.wav	Not specified	Buff-bellied Pipit	Not specified	XC277590 Buff-bellied Pipit (Anthus rubescens)	[]	yes	Anthus rubescens	Beartooth Pass area, Park County, Wyoming	44.9977	48000 (Hz)	flight display	3200 m	above treeline in alpine tundra	128000 (bps)	mp3	Not specified		277590	https://www.xeno-canto.org/277590	United States	Paul Marvin	Anthus rubescens_American Pipit	-109.4212	Not specified	10:20	Paul Marvin	Creative Commons Attribution-NonCommercial-ShareAlike 4.0
3	no	amepip	1 (mono)	2015-5-31	Not specified	49	XC277600.wav	Not specified	Buff-bellied Pipit	Not specified	XC277600 Buff-bellied Pipit (Anthus rubescens)	[]	yes	Anthus rubescens	Beartooth Pass area, Park County, Wyoming	44.9977	48000 (Hz)	call, flight call, flight display	3200 m	three pipits interacting above treeline in alpine tundra I think it's a pika calling in the background	128000 (bps)	mp3	Not specified		277600	https://www.xeno-canto.org/277600	United States	Paul Marvin	Anthus rubescens_American Pipit	-109.4212	Not specified	10:24	Paul Marvin	Creative Commons Attribution-NonCommercial-ShareAlike 4.0
5	no	amepip	1 (mono)	2015-5-31	Not specified	24	XC277601.wav	Not specified	Buff-bellied Pipit	Not specified	XC277601 Buff-bellied Pipit (Anthus rubescens)	[]	yes	Anthus rubescens	Beartooth Pass area, Park County, Wyoming	44.9977	48000 (Hz)	flight display	3200 m	above treeline in alpine tundra	128000 (bps)	mp3	Not specified		277601	https://www.xeno-canto.org/277601	United States	Paul Marvin	Anthus rubescens_American Pipit	-109.4212	Not specified	10:19	Paul Marvin	Creative Commons Attribution-NonCommercial-ShareAlike 4.0
4	no	amepip	1 (mono)	2015-5-31	Not specified	27	XC277602.wav	Not specified	Buff-bellied Pipit	Not specified	XC277602 Buff-bellied Pipit (Anthus rubescens)	[]	yes	Anthus rubescens	Beartooth Pass area, Park County, Wyoming	44.9977	48000 (Hz)	call, flight call	3200 m	four interacting pipits landed near me above treeline in alpine tundra	128000 (bps)	mp3	Not specified		277602	https://www.xeno-canto.org/277602	United States	Paul Marvin	Anthus rubescens_American Pipit	-109.4212	Not specified	10:10	Paul Marvin	Creative Commons Attribution-NonCommercial-ShareAlike 4.0
3.5	no	amepip	1 (mono)	2015-5-31	Not specified	66	XC277603.wav	Not specified	Buff-bellied Pipit	Not specified	XC277603 Buff-bellied Pipit (Anthus rubescens)	['Sialia currucoides_Mountain Bluebird']	yes	Anthus rubescens	Beartooth Pass area, Park County, Wyoming	44.9977	48000 (Hz)	call, display flight, flight call	3200 m	various vocalizations from a few pipits, pair of interacting pipits in last part of recording above treeline in alpine tundra	128000 (bps)	mp3	Not specified	Mountain Bluebird (Sialia currucoides)	277603	https://www.xeno-canto.org/277603	United States	Paul Marvin	Anthus rubescens_American Pipit	-109.4212	Not specified	10:10	Paul Marvin	Creative Commons Attribution-NonCommercial-ShareAlike 4.0
3	no	amepip	1 (mono)	2015-5-31	Not specified	11	XC277604.wav	Not specified	Buff-bellied Pipit	Not specified	XC277604 Buff-bellied Pipit (Anthus rubescens)	[]	yes	Anthus rubescens	Beartooth Pass area, Park County, Wyoming	44.9977	48000 (Hz)	call	3200 m	moving along the ground above treeline in alpine tundra	128000 (bps)	mp3	Not specified		277604	https://www.xeno-canto.org/277604	United States	Paul Marvin	Anthus rubescens_American Pipit	-109.4212	Not specified	9:48	Paul Marvin	Creative Commons Attribution-NonCommercial-ShareAlike 4.0
3.5	no	amepip	1 (mono)	2015-6-3	Not specified	402	XC277605.wav	Not specified	Buff-bellied Pipit	Not specified	XC277605 Buff-bellied Pipit (Anthus rubescens)	['Zonotrichia leucophrys_White-crowned Sparrow']	yes	Anthus rubescens	Beartooth Pass area, Park County, Wyoming	44.9977	48000 (Hz)	call, display flight	3200 m	above treeline in alpine tundra presumed pika in background	128000 (bps)	mp3	Not specified	White-crowned Sparrow (Zonotrichia leucophrys)	277605	https://www.xeno-canto.org/277605	United States	Paul Marvin	Anthus rubescens_American Pipit	-109.4212	Not specified	7:56	Paul Marvin	Creative Commons Attribution-NonCommercial-ShareAlike 4.0
3.5	no	amepip	1 (mono)	2015-6-3	Not specified	16	XC277637.wav	Not specified	Buff-bellied Pipit	Not specified	XC277637 Buff-bellied Pipit (Anthus rubescens)	['Eremophila alpestris_Horned Lark']	yes	Anthus rubescens	Beartooth Pass area, Park County, Wyoming	44.9977	48000 (Hz)	display flight	3200 m	short display flight	128000 (bps)	mp3	Not specified	Horned Lark (Eremophila alpestris)	277637	https://www.xeno-canto.org/277637	United States	Paul Marvin	Anthus rubescens_American Pipit	-109.4212	Not specified	7:28	Paul Marvin	Creative Commons Attribution-NonCommercial-ShareAlike 4.0
5	no	amepip	1 (mono)	2015-6-3	Not specified	14	XC277676.wav	Not specified	Buff-bellied Pipit	Not specified	XC277676 Buff-bellied Pipit (Anthus rubescens)	[]	no	Anthus rubescens	Beartooth Pass area, Park County, Wyoming	44.9977	48000 (Hz)	call	3200 m	above treeline in alpine tundra	128000 (bps)	mp3	Not specified		277676	https://www.xeno-canto.org/277676	United States	Paul Marvin	Anthus rubescens_American Pipit	-109.4212	Not specified	6:39	Paul Marvin	Creative Commons Attribution-NonCommercial-ShareAlike 4.0
4.5	no	amepip	1 (mono)	2015-5-31	Not specified	14	XC277679.wav	Not specified	Buff-bellied Pipit	Not specified	XC277679 Buff-bellied Pipit (Anthus rubescens)	['Zonotrichia leucophrys_White-crowned Sparrow']	yes	Anthus rubescens	Beartooth Pass area, Carbon County, Montana	45.0119	48000 (Hz)	call	3100 m	pair interacting above treeline in alpine tundra	128000 (bps)	mp3	Not specified	White-crowned Sparrow (Zonotrichia leucophrys)	277679	https://www.xeno-canto.org/277679	United States	Paul Marvin	Anthus rubescens_American Pipit	-109.4021	Not specified	7:54	Paul Marvin	Creative Commons Attribution-NonCommercial-ShareAlike 4.0
4	no	amepip	2 (stereo)	2015-10-16	Not specified	66	XC287461.wav	Not specified	Buff-bellied Pipit	Not specified	XC287461 Buff-bellied Pipit (Anthus rubescens)	[]	yes	Anthus rubescens	Fort Collins, Larimer County, Colorado	40.5426	44100 (Hz)	flight call	1500 m	Small group of pipits frolicking about rocks and sandy shoreline of reservoir, during fall migration. Recording edited for clarity.	192000 (bps)	mp3	Not specified		287461	https://www.xeno-canto.org/287461	United States	Nick Komar	Anthus rubescens_American Pipit	-104.9648	Not specified	8:45	Nick Komar	Creative Commons Attribution-NonCommercial-ShareAlike 4.0
4	no	amepip	2 (stereo)	2015-5-16	Not specified	27	XC291092.wav	Not specified	Buff-bellied Pipit	Not specified	XC291092 Buff-bellied Pipit (Anthus rubescens)	[]	yes	Anthus rubescens	Portneuf-sur-Mer, La Haute-C么te-Nord, Qu茅bec	48.6238	44100 (Hz)	call, flight call	0 m	Several individuals calling from low shrubs. Habitat: shrubland, salt marshes, intertidal rocky shore, mudflats, sandy beach.	128000 (bps)	mp3	Not specified		291092	https://www.xeno-canto.org/291092	Canada	Martin St-Michel	Anthus rubescens_American Pipit	-69.0888	Not specified	14:54	Martin St-Michel	Creative Commons Attribution-NonCommercial-ShareAlike 4.0
4	no	amepip	2 (stereo)	2015-11-29	Not specified	1	XC293130.wav	Not specified	Buff-bellied Pipit	Not specified	XC293130 Buff-bellied Pipit (Anthus rubescens)	[]	yes	Anthus rubescens	Near Ibanai Lake, Higashiomi-shi, Shiga Prefecture	35.1878	48000 (Hz)	call, flight call	80 m	Traffic noise has been suppressed.	128000 (bps)	mp3	Not specified		293130	https://www.xeno-canto.org/293130	Japan	Anon Torimi	Anthus rubescens_American Pipit	136.1546	Not specified	10:00	Anon Torimi	Creative Commons Attribution-NonCommercial-ShareAlike 4.0
3	no	amepip	2 (stereo)	2015-12-5	Not specified	4	XC294204.wav	Not specified	Buff-bellied Pipit	Not specified	XC294204 Buff-bellied Pipit (Anthus rubescens)	[]	yes	Anthus rubescens	Fureai Park, Yamato River, Osaka Prefecture	34.6054	48000 (Hz)	call, flight call	0 m	The bird flew over. The (suspected) ID is based on the sound rather than visual information.	128000 (bps)	mp3	Not specified		294204	https://www.xeno-canto.org/294204	Japan	Anon Torimi	Anthus rubescens_American Pipit	135.4374	Not specified	16:30	Anon Torimi	Creative Commons Attribution-NonCommercial-ShareAlike 4.0
5	no	amepip	2 (stereo)	2016-2-19	Not specified	8	XC306144.wav	Not specified	Buff-bellied Pipit	Not specified	XC306144 Buff-bellied Pipit (Anthus rubescens)	[]	yes	Anthus rubescens	Lake Skinner County Park, Riverside County, California	33.5886	44100 (Hz)	call	460 m	Recording amplified 2x, spliced.	192000 (bps)	mp3	Not specified		306144	https://www.xeno-canto.org/306144	United States	Nick Komar	Anthus rubescens_American Pipit	-117.0432	Not specified	15:10	Nick Komar	Creative Commons Attribution-NonCommercial-ShareAlike 4.0
3.5	no	amepip	1 (mono)	2016-3-30	Not specified	3	XC309672.wav	Not specified	Buff-bellied Pipit	Not specified	XC309672 Buff-bellied Pipit (Anthus rubescens)	['Baeolophus bicolor_Tufted Titmouse']	yes	Anthus rubescens	Felton, Kent County, Delaware	38.9947	48000 (Hz)	flight call	10 m	Part of other Pipit recording. Single bird quite close to me loud and clear.	128000 (bps)	mp3	Not specified	Tufted Titmouse (Baeolophus bicolor)	309672	https://www.xeno-canto.org/309672	United States	Jerald R	Anthus rubescens_American Pipit	-75.4928	Not specified	17:00	Jerald R	Creative Commons Attribution-NonCommercial-ShareAlike 4.0
4	no	amepip	2 (stereo)	2016-5-28	Not specified	13	XC325263.wav	Not specified	Buff-bellied Pipit	Not specified	XC325263 Buff-bellied Pipit (Anthus rubescens)	[]	yes	Anthus rubescens	Bush Arm, Kinbasket Lake, Columbia-Shuswap, British Columbia	51.7942	44100 (Hz)	call, flight call	750 m		192000 (bps)	mp3	Not specified		325263	https://www.xeno-canto.org/325263	Canada	James Bradley	Anthus rubescens_American Pipit	-117.3863	Not specified	10:30	James Bradley	Creative Commons Attribution-NonCommercial-ShareAlike 4.0
5	no	amepip	2 (stereo)	2016-7-16	Not specified	62	XC327648.wav	Not specified	Buff-bellied Pipit	Not specified	XC327648 Buff-bellied Pipit (Anthus rubescens)	[]	yes	Anthus rubescens	South of South Fork Lakes, South Fork Cottonwood Creek Trail, Tulare County, California	36.4767	44100 (Hz)	begging call, call, female, juvenile, male	3300 m	American pipits recorded at the edge of a large meadow. Two adults and one fledgling, so I'm assuming one adult was female and the other was male. Also photographed. The birds were only a few meters from me along a trail. The first few sounds are from the fledgling and then the adults start calling. My voice is audible after a flurry of sounds from the adults. Equipment: Sony PCM-M10 recorder and…	128000 (bps)	mp3	Not specified		327648	https://www.xeno-canto.org/327648	United States	Lance A. M. Benner	Anthus rubescens_American Pipit	-118.2064	Not specified	17:07	Lance A. M. Benner	Creative Commons Attribution-NonCommercial-ShareAlike 4.0
5	no	amepip	2 (stereo)	2016-7-21	Not specified	14	XC333905.wav	Not specified	Buff-bellied Pipit	Not specified	XC333905 Buff-bellied Pipit (Anthus rubescens)	[]	yes	Anthus rubescens	Morfee Mountain, near Mackenzie, British Columbia	55.4206	44100 (Hz)	alarm call, call	1650 m		192000 (bps)	mp3	Not specified		333905	https://www.xeno-canto.org/333905	Canada	James Bradley	Anthus rubescens_American Pipit	-123.0454	Not specified	15:30	James Bradley	Creative Commons Attribution-NonCommercial-ShareAlike 4.0
3	no	amepip	2 (stereo)	2016-9-4	Not specified	9	XC338292.wav	Not specified	Buff-bellied Pipit	Not specified	XC338292 Buff-bellied Pipit (Anthus rubescens)	[]	yes	Anthus rubescens	Portneuf-sur-Mer, La Haute-C么te-Nord, Qu茅bec	48.6238	44100 (Hz)	alarm call, flight call	0 m	Four individuals flying away. Habitat: saltmarsh, mudflats, sandy beach.	128000 (bps)	mp3	Not specified		338292	https://www.xeno-canto.org/338292	Canada	Martin St-Michel	Anthus rubescens_American Pipit	-69.0888	Not specified	8:27	Martin St-Michel	Creative Commons Attribution-NonCommercial-ShareAlike 4.0
4	no	amepip	2 (stereo)	2016-10-24	level	15	XC339906.wav	both	Buff-bellied Pipit	7月20日	XC339906 Buff-bellied Pipit (Anthus rubescens)	[]	yes	Anthus rubescens	LA MISION, Ensenada, Baja California	32.0573	44100 (Hz)	flight call	0 m	wildtronics mono amplified DR05	128000 (bps)	mp3	level		339906	https://www.xeno-canto.org/339906	Mexico	Manuel Grosselet	Anthus rubescens_American Pipit	-116.8744	0-3(s)	11:30	Manuel Grosselet	Creative Commons Attribution-NonCommercial-ShareAlike 4.0
4	no	amepip	2 (stereo)	2016-11-3	Not specified	11	XC341450.wav	Not specified	Buff-bellied Pipit	Not specified	XC341450 Buff-bellied Pipit (Anthus rubescens)	[]	yes	Anthus rubescens	Kitasaga, Kyoto Prefecture	35.0286	48000 (Hz)	call	50 m	Two birds in flight. Wind noise (somewhat suppressed by frequency filtering).	128000 (bps)	mp3	Not specified		341450	https://www.xeno-canto.org/341450	Japan	Anon Torimi	Anthus rubescens_American Pipit	135.6863	Not specified	14:45	Anon Torimi	Creative Commons Attribution-NonCommercial-ShareAlike 4.0
4		amepip	2 (stereo)	2015-10-31	Not specified	8	XC342803.wav	Not specified	Buff-bellied Pipit	Not specified	XC342803 Buff-bellied Pipit (Anthus rubescens)	[]		Anthus rubescens	Batumi, Adjara	41.6893	44100 (Hz)	call	200 m	bird-seen:yes	128000 (bps)	mp3	Not specified		342803	https://www.xeno-canto.org/342803	Georgia	Lars Buckx	Anthus rubescens_American Pipit	41.7228	Not specified	16:00	Lars Buckx	Creative Commons Attribution-NonCommercial-ShareAlike 4.0
5	no	amepip	1 (mono)	2017-2-9	Not specified	4	XC358683.wav	Not specified	Buff-bellied Pipit	Not specified	XC358683 Buff-bellied Pipit (Anthus rubescens)	[]	yes	Anthus rubescens	Crown Point, Mission Bay, San Diego, California	32.7884	48000 (Hz)	flight call	0 m		128000 (bps)	mp3	Not specified		358683	https://www.xeno-canto.org/358683	United States	Paul Marvin	Anthus rubescens_American Pipit	-117.2332	Not specified	7:43	Paul Marvin	Creative Commons Attribution-NonCommercial-ShareAlike 4.0
4	no	amepip	1 (mono)	2017-2-9	Not specified	16	XC358830.wav	Not specified	Buff-bellied Pipit	Not specified	XC358830 Buff-bellied Pipit (Anthus rubescens)	[]	yes	Anthus rubescens	Crown Point, Mission Bay, San Diego, California	32.7884	48000 (Hz)	flight call	0 m	a pair flew over my head, more in background	128000 (bps)	mp3	Not specified		358830	https://www.xeno-canto.org/358830	United States	Paul Marvin	Anthus rubescens_American Pipit	-117.2332	Not specified	7:44	Paul Marvin	Creative Commons Attribution-NonCommercial-ShareAlike 4.0
5	no	amepip	1 (mono)	2017-2-9	Not specified	18	XC358842.wav	Not specified	Buff-bellied Pipit	Not specified	XC358842 Buff-bellied Pipit (Anthus rubescens)	[]	yes	Anthus rubescens	Crown Point, Mission Bay, San Diego, California	32.7884	48000 (Hz)	flight call	0 m	dozen present, mostly calling in flight, on city park grass	128000 (bps)	mp3	Not specified		358842	https://www.xeno-canto.org/358842	United States	Paul Marvin	Anthus rubescens_American Pipit	-117.2332	Not specified	7:36	Paul Marvin	Creative Commons Attribution-NonCommercial-ShareAlike 4.0
5	no	amepip	1 (mono)	2017-2-9	Not specified	5	XC358857.wav	Not specified	Buff-bellied Pipit	Not specified	XC358857 Buff-bellied Pipit (Anthus rubescens)	[]	yes	Anthus rubescens	Crown Point, Mission Bay, San Diego, California	32.7884	48000 (Hz)	call	0 m	on city park grass	128000 (bps)	mp3	Not specified		358857	https://www.xeno-canto.org/358857	United States	Paul Marvin	Anthus rubescens_American Pipit	-117.2332	Not specified	7:41	Paul Marvin	Creative Commons Attribution-NonCommercial-ShareAlike 4.0
4	no	amepip	1 (mono)	2017-2-9	Not specified	8	XC358862.wav	Not specified	Buff-bellied Pipit	Not specified	XC358862 Buff-bellied Pipit (Anthus rubescens)	[]	yes	Anthus rubescens	Crown Point, Mission Bay, San Diego, California	32.7884	48000 (Hz)	call, flight call	0 m	first bird in flight then a bird called from ground, city park grass	128000 (bps)	mp3	Not specified		358862	https://www.xeno-canto.org/358862	United States	Paul Marvin	Anthus rubescens_American Pipit	-117.2332	Not specified	7:41	Paul Marvin	Creative Commons Attribution-NonCommercial-ShareAlike 4.0
5	no	amepip	2 (stereo)	2017-6-14	Not specified	11	XC382376.wav	Not specified	Buff-bellied Pipit	Not specified	XC382376 Buff-bellied Pipit (Anthus rubescens)	[]	yes	Anthus rubescens	Trevozhnaya, Golden Ridge, Anadyrsky District, Chukotka Autonomous Okrug	64.7887	48000 (Hz)	alarm call	190 m	At nest site, flying with food for pulli.	320000 (bps)	mp3	Not specified		382376	https://www.xeno-canto.org/382376	Russian Federation	Jens Kirkeby	Anthus rubescens_American Pipit	178.7489	Not specified	16:00	Jens Kirkeby	Creative Commons Attribution-NonCommercial-ShareAlike 4.0
3.5	no	amepip	2 (stereo)	2014-2-9	Not specified	3	XC390471.wav	Not specified	Buff-bellied Pipit	Not specified	XC390471 Buff-bellied Pipit (Anthus rubescens)	["Emberiza pallasi_Pallas's Bunting"]	yes	Anthus rubescens	Seogwipo, Jeju-do	33.2191	44100 (Hz)	flight call	0 m	Note that Pallas麓s Reed Bunting (Emberiza pallasi) gives loud call in the end.	256000 (bps)	mp3	Not specified	Pallas's Reed Bunting (Emberiza pallasi)	390471	https://www.xeno-canto.org/390471	South Korea	Jarmo Pirhonen	Anthus rubescens_American Pipit	126.5735	Not specified	10:00	Jarmo Pirhonen	Creative Commons Attribution-NonCommercial-ShareAlike 4.0
4	no	amepip	2 (stereo)	2017-11-17	level	1	XC393498.wav	level	Buff-bellied Pipit	1月3日	XC393498 Buff-bellied Pipit (Anthus rubescens)	[]	yes	Anthus rubescens	Emek HaMayanot, Israel, North District	32.4459	44100 (Hz)	flight call	-240 m		196561 (bps)	mp3	level		393498	https://www.xeno-canto.org/393498	Israel	Yosef Kiat	Anthus rubescens_American Pipit	35.5461	0-3(s)	10:30	Yosef Kiat	Creative Commons Attribution-NonCommercial-ShareAlike 4.0
4	no	amepip	2 (stereo)	2017-12-1	level	1	XC395154.wav	level	Buff-bellied Pipit	1月3日	XC395154 Buff-bellied Pipit (Anthus rubescens)	[]	yes	Anthus rubescens	Emek HaMayanot, Israel, North District	32.4459	44100 (Hz)	flight call	-240 m		196166 (bps)	mp3	level		395154	https://www.xeno-canto.org/395154	Israel	Yosef Kiat	Anthus rubescens_American Pipit	35.5461	0-3(s)	10:00	Yosef Kiat	Creative Commons Attribution-NonCommercial-ShareAlike 4.0
4	no	amepip	2 (stereo)	2017-12-1	level	0	XC395155.wav	level	Buff-bellied Pipit	1月3日	XC395155 Buff-bellied Pipit (Anthus rubescens)	[]	yes	Anthus rubescens	Emek HaMayanot, Israel, North District	32.4459	44100 (Hz)	flight call	-240 m		197184 (bps)	mp3	level		395155	https://www.xeno-canto.org/395155	Israel	Yosef Kiat	Anthus rubescens_American Pipit	35.5461	0-3(s)	10:30	Yosef Kiat	Creative Commons Attribution-NonCommercial-ShareAlike 4.0
3.5	no	amepip	2 (stereo)	2017-12-15	Not specified	3	XC396392.wav	Not specified	Buff-bellied Pipit	Not specified	XC396392 Buff-bellied Pipit (Anthus rubescens)	['Corvus macrorhynchos_Large-billed Crow']	no	Anthus rubescens	Kasaoka Bay reclaimed land, Kasaoka city, Okayama Prefecture	34.4759	48000 (Hz)	call, flight call	-10 m	ID based on sound characteristics and environment (corn field after harvest). The source of the voice approached and flew away.	322462 (bps)	mp3	Not specified	Large-billed Crow (Corvus macrorhynchos)	396392	https://www.xeno-canto.org/396392	Japan	Anon Torimi	Anthus rubescens_American Pipit	133.4902	Not specified	11:25	Anon Torimi	Creative Commons Attribution-NonCommercial-ShareAlike 4.0
4	no	amepip	2 (stereo)	2017-6-7	Not specified	5	XC406160.wav	Not specified	Buff-bellied Pipit	Not specified	XC406160 Buff-bellied Pipit (Anthus rubescens)	[]	yes	Anthus rubescens	Nome, Nome Census Area, Alaska	64.5035	48000 (Hz)	call	0 m		320000 (bps)	mp3	Not specified		406160	https://www.xeno-canto.org/406160	United States	Patrik 脜berg	Anthus rubescens_American Pipit	-165.4053	Not specified	11:01	Patrik 脜berg	Creative Commons Attribution-NonCommercial-ShareAlike 4.0
3.5	no	amepip	2 (stereo)	2018-3-13	Not specified	4	XC406871.wav	Not specified	Buff-bellied Pipit	Not specified	XC406871 Buff-bellied Pipit (Anthus rubescens)	['Emberiza cioides_Meadow Bunting']	yes	Anthus rubescens	Nagisa-no-ike (Tarumi-ku), Kobe, Hyogo Prefecture	34.6282	48000 (Hz)	call	10 m		321808 (bps)	mp3	Not specified	Meadow Bunting (Emberiza cioides)	406871	https://www.xeno-canto.org/406871	Japan	Anon Torimi	Anthus rubescens_American Pipit	135.0714	Not specified	8:35	Anon Torimi	Creative Commons Attribution-NonCommercial-ShareAlike 4.0
4	no	amepip	2 (stereo)	2018-3-13	Not specified	2	XC406876.wav	Not specified	Buff-bellied Pipit	Not specified	XC406876 Buff-bellied Pipit (Anthus rubescens)	[]	yes	Anthus rubescens	Nagisa-no-ike (Tarumi-ku), Kobe, Hyogo Prefecture	34.6282	48000 (Hz)	call	10 m		322667 (bps)	mp3	Not specified		406876	https://www.xeno-canto.org/406876	Japan	Anon Torimi	Anthus rubescens_American Pipit	135.0714	Not specified	8:40	Anon Torimi	Creative Commons Attribution-NonCommercial-ShareAlike 4.0
5	no	amepip	2 (stereo)	2018-6-4	Not specified	58	XC431957.wav	Not specified	Buff-bellied Pipit	Not specified	XC431957 Buff-bellied Pipit (Anthus rubescens)	[]	no	Anthus rubescens	Yukon, Unorganized, Yukon, Yukon Territory	64.6315	44100 (Hz)	call, song	1800 m		320000 (bps)	mp3	Not specified		431957	https://www.xeno-canto.org/431957	Canada	Logan McLeod	Anthus rubescens_American Pipit	-138.8124	Not specified	6:00	Logan McLeod	Creative Commons Attribution-NonCommercial-ShareAlike 4.0
5	no	amepip	1 (mono)	2018-8-20	Not specified	12	XC433231.wav	Not specified	Buff-bellied Pipit	Not specified	XC433231 Buff-bellied Pipit (Anthus rubescens)	[]	yes	Anthus rubescens	Washington: Mt Rainier NP: Sunrise: between Frozen Lake and 1st Burrough	46.9102	44100 (Hz)	flight call	2200 m		128000 (bps)	mp3	Not specified		433231	https://www.xeno-canto.org/433231	United States	Niels Krabbe	Anthus rubescens_American Pipit	-121.6806	Not specified	8:25	Niels Krabbe	Creative Commons Attribution-NonCommercial-ShareAlike 4.0
4.5	no	amepip	2 (stereo)	2018-9-18	Not specified	16	XC437043.wav	Not specified	Buff-bellied Pipit	Not specified	XC437043 Buff-bellied Pipit (Anthus rubescens)	['Corvus dauuricus_Daurian Jackdaw', 'Pica pica_Eurasian Magpie']	yes	Anthus rubescens	Khurkh Bird Ringing Station, Binder, Khentii	48.281	48000 (Hz)	call	1100 m		257676 (bps)	mp3	Not specified	Daurian Jackdaw (Coloeus dauuricus); Eurasian Magpie (Pica pica)	437043	https://www.xeno-canto.org/437043	Mongolia	Lars Edenius	Anthus rubescens_American Pipit	110.4917	Not specified	8:00	Lars Edenius	Creative Commons Attribution-NonCommercial-ShareAlike 4.0
4	no	amepip	2 (stereo)	2018-10-13	Not specified	26	XC438455.wav	Not specified	Buff-bellied Pipit	Not specified	XC438455 Buff-bellied Pipit (Anthus rubescens)	[]	yes	Anthus rubescens	Panama Flats, Victoria, Vancouver Island, BC	48.4753	44100 (Hz)	flight call	10 m	A few quiet flight calls from a bird foraging on a freshly plowed field. https://ebird.org/view/checklist/S49177200	128000 (bps)	mp3	Not specified		438455	https://www.xeno-canto.org/438455	Canada	Randy Dzenkiw	Anthus rubescens_American Pipit	-123.4024	0-3(s)	14:15	Randy Dzenkiw	Creative Commons Attribution-NonCommercial-ShareAlike 4.0
3.5	no	amepip	2 (stereo)	2018-11-4	Not specified	7	XC441362.wav	Not specified	Buff-bellied Pipit	Not specified	XC441362 Buff-bellied Pipit (Anthus rubescens)	['Alauda arvensis_Eurasian Skylark']	no	Anthus rubescens	Nishinoko Lake, Omihachiman-shi, Shiga Prefecture	35.1537	44100 (Hz)	call	90 m	Three high-pitch (6-7 kHz) notes. Environment: reeds. The frequency is similar to Anthus hodgsoni (species present here), but the waveform seems to be different. ID given based on comparison with other recordings in XC, see also XC396392.	321141 (bps)	mp3	Not specified	Eurasian Skylark (Alauda arvensis)	441362	https://www.xeno-canto.org/441362	Japan	Anon Torimi	Anthus rubescens_American Pipit	136.106	Not specified	8:15	Anon Torimi	Creative Commons Attribution-NonCommercial-ShareAlike 4.0
3.5	no	amepip	2 (stereo)	2018-11-11	Not specified	1	XC442047.wav	Not specified	Buff-bellied Pipit	Not specified	XC442047 Buff-bellied Pipit (Anthus rubescens)	['Carpodacus sibiricus_Long-tailed Rosefinch']	no	Anthus rubescens	Nishinoko Lake, Omihachiman-shi, Shiga Prefecture	35.1535	48000 (Hz)	call	90 m	Suspected ID based on sound characteristics and species presence. Short lower notes were by Carpodacus sibiricus and not a part of the voice of the main species.	323855 (bps)	mp3	Not specified	Long-tailed Rosefinch (Carpodacus sibiricus)	442047	https://www.xeno-canto.org/442047	Japan	Anon Torimi	Anthus rubescens_American Pipit	136.1056	Not specified	8:00	Anon Torimi	Creative Commons Attribution-NonCommercial-ShareAlike 4.0
4.5	no	amepip	1 (mono)	2018-11-14	Not specified	37	XC448720.wav	Not specified	Buff-bellied Pipit	Not specified	XC448720 Buff-bellied Pipit (Anthus rubescens)	['Haemorhous mexicanus_House Finch']	yes	Anthus rubescens	Fiesta Island, San Diego, California	32.7802	48000 (Hz)	call	0 m	along and calling from ground from close range	128000 (bps)	mp3	Not specified	House Finch (Haemorhous mexicanus)	448720	https://www.xeno-canto.org/448720	United States	Paul Marvin	Anthus rubescens_American Pipit	-117.2154	Not specified	14:51	Paul Marvin	Creative Commons Attribution-NonCommercial-ShareAlike 4.0
4	no	amepip	1 (mono)	2018-10-29	Not specified	10	XC448945.wav	Not specified	Buff-bellied Pipit	Not specified	XC448945 Buff-bellied Pipit (Anthus rubescens)	[]	yes	Anthus rubescens	Balboa Park, San Diego County, California	32.7341	48000 (Hz)	flight call	60 m	a few in flight	128000 (bps)	mp3	Not specified		448945	https://www.xeno-canto.org/448945	United States	Paul Marvin	Anthus rubescens_American Pipit	-117.1446	Not specified	9:05	Paul Marvin	Creative Commons Attribution-NonCommercial-ShareAlike 4.0
4	no	amepip	1 (mono)	2018-1-28	Not specified	5	XC452119.wav	Not specified	Buff-bellied Pipit	Not specified	XC452119 Buff-bellied Pipit (Anthus rubescens)	[]	yes	Anthus rubescens	Otay Lakes, San Diego Co., California	32.6287	48000 (Hz)	flight call	140 m		128000 (bps)	mp3	Not specified		452119	https://www.xeno-canto.org/452119	United States	Paul Marvin	Anthus rubescens_American Pipit	-116.923	Not specified	7:55	Paul Marvin	Creative Commons Attribution-NonCommercial-ShareAlike 4.0
4	no	amepip	1 (mono)	2017-12-21	Not specified	15	XC452806.wav	Not specified	Buff-bellied Pipit	Not specified	XC452806 Buff-bellied Pipit (Anthus rubescens)	[]	yes	Anthus rubescens	Dell City and agriculture area, Hudspeth County, Texas	31.9387	48000 (Hz)	flight call	1100 m	1/2 dozen in flight	128000 (bps)	mp3	Not specified		452806	https://www.xeno-canto.org/452806	United States	Paul Marvin	Anthus rubescens_American Pipit	-105.2013	Not specified	9:36	Paul Marvin	Creative Commons Attribution-NonCommercial-ShareAlike 4.0
5	no	amepip	1 (mono)	2017-12-21	Not specified	10	XC452810.wav	Not specified	Buff-bellied Pipit	Not specified	XC452810 Buff-bellied Pipit (Anthus rubescens)	[]	yes	Anthus rubescens	Dell City and agriculture area, Hudspeth County, Texas	31.9387	48000 (Hz)	flight call	1100 m		128000 (bps)	mp3	Not specified		452810	https://www.xeno-canto.org/452810	United States	Paul Marvin	Anthus rubescens_American Pipit	-105.2013	Not specified	11:41	Paul Marvin	Creative Commons Attribution-NonCommercial-ShareAlike 4.0
4	no	amepip	1 (mono)	2017-12-21	Not specified	15	XC452814.wav	Not specified	Buff-bellied Pipit	Not specified	XC452814 Buff-bellied Pipit (Anthus rubescens)	[]	yes	Anthus rubescens	Dell City and agriculture area, Hudspeth County, Texas	31.9387	48000 (Hz)	flight call	1100 m	a few	128000 (bps)	mp3	Not specified		452814	https://www.xeno-canto.org/452814	United States	Paul Marvin	Anthus rubescens_American Pipit	-105.2013	Not specified	11:42	Paul Marvin	Creative Commons Attribution-NonCommercial-ShareAlike 4.0
3.5	no	amepip	1 (mono)	2017-12-21	Not specified	10	XC452816.wav	Not specified	Buff-bellied Pipit	Not specified	XC452816 Buff-bellied Pipit (Anthus rubescens)	['Sturnella neglecta_Western Meadowlark']	yes	Anthus rubescens	Dell City and agriculture area, Hudspeth County, Texas	31.9387	48000 (Hz)	flight call	1100 m	two	128000 (bps)	mp3	Not specified	Western Meadowlark (Sturnella neglecta)	452816	https://www.xeno-canto.org/452816	United States	Paul Marvin	Anthus rubescens_American Pipit	-105.2013	Not specified	8:30	Paul Marvin	Creative Commons Attribution-NonCommercial-ShareAlike 4.0
4	no	amepip	2 (stereo)	2019-3-17	Not specified	2	XC462648.wav	Not specified	Buff-bellied Pipit	Not specified	XC462648 Buff-bellied Pipit (Anthus rubescens)	[]	yes	Anthus rubescens	Kusauchi, Kyotanabe-shi, Kyoto	34.8075	44100 (Hz)	call, flight call	30 m		320000 (bps)	mp3	Not specified		462648	https://www.xeno-canto.org/462648	Japan	Anon Torimi	Anthus rubescens_American Pipit	135.7879	Not specified	13:40	Anon Torimi	Creative Commons Attribution-NonCommercial-ShareAlike 4.0
3.5	no	amepip	2 (stereo)	2019-3-30	Not specified	8	XC464205.wav	Not specified	Buff-bellied Pipit	Not specified	XC464205 Buff-bellied Pipit (Anthus rubescens)	['Chloris sinica_Oriental Greenfinch']	yes	Anthus rubescens	Kusauchi, Kyotanabe-shi, Kyoto	34.8083	48000 (Hz)	call, flight call	30 m	Voice in flight. Rather windy.	320000 (bps)	mp3	Not specified	Grey-capped Greenfinch (Chloris sinica)	464205	https://www.xeno-canto.org/464205	Japan	Anon Torimi	Anthus rubescens_American Pipit	135.7856	Not specified	13:00	Anon Torimi	Creative Commons Attribution-NonCommercial-ShareAlike 4.0
4	no	amepip	2 (stereo)	2009-10-21	level	30	XC51412.wav	level	Buff-bellied Pipit	1月3日	XC51412 Buff-bellied Pipit (Anthus rubescens)	[]	yes	Anthus rubescens	Eagle Bend Fish Hatchery, Clinton, Tennessee	36.1178	44100 (Hz)	call	250 m	Three birds flying around me from pond to pond. img:http://www.flickr.com/photos/madbirder/7187146902/	128000 (bps)	mp3	level		51412	https://www.xeno-canto.org/51412	United States	Mike Nelson	Anthus rubescens_American Pipit	-84.1109	0-3(s)	9:30am	Mike Nelson	Creative Commons Attribution-NonCommercial-ShareAlike 3.0
4.5	no	amered	1 (mono)	2012-5-20	Not specified	47	XC101593.wav	Not specified	American Redstart	Not specified	XC101593 American Redstart (Setophaga ruticilla)	['Setophaga ruticilla_American Redstart', 'Vireo solitarius_Blue-headed Vireo']	yes	Setophaga ruticilla	Bear Head Lake State Park, St. Louis, Minnesota	47.795	44100 (Hz)	call	450 m	calls from a female-plumaged bird in understory vegetation along the edge of the road. Approximately 1m off the ground, 3m from my microphone.	128000 (bps)	mp3	Not specified	American Redstart (Setophaga ruticilla); Blue-headed Vireo (Vireo solitarius)	101593	https://www.xeno-canto.org/101593	United States	Jonathon Jongsma	Setophaga ruticilla_American Redstart	-92.079	Not specified	7:00	Jonathon Jongsma	Creative Commons Attribution-ShareAlike 3.0
4	no	amered	2 (stereo)	2013-3-11	level	21	XC125512.wav	level	American Redstart	1月3日	XC125512 American Redstart (Setophaga ruticilla)	[]	yes	Setophaga ruticilla	Biotopo Cerro Cahui, Peten	17.006	44100 (Hz)	call	320 m	Female plumaged bird moving about mid canopy in open, dry forest.	128000 (bps)	mp3	level		125512	https://www.xeno-canto.org/125512	Guatemala	Mike Nelson	Setophaga ruticilla_American Redstart	-89.721	0-3(s)	15:00	Mike Nelson	Creative Commons Attribution-NonCommercial-ShareAlike 3.0
4.5	no	amered	1 (mono)	2013-5-16	Not specified	131	XC133902.wav	Not specified	American Redstart	Not specified	XC133902 American Redstart (Setophaga ruticilla)	['Setophaga cerulea_Cerulean Warbler', 'Seiurus aurocapilla_Ovenbird', 'Corvus brachyrhynchos_American Crow', 'Vermivora chrysoptera_Golden-winged Warbler', 'Hylocichla mustelina_Wood Thrush', 'Cardinalis cardinalis_Northern Cardinal', 'Poecile atricapillus_Black-capped Chickadee']	yes	Setophaga ruticilla	Cannon River Wilderness Area, Rice, Minnesota	44.385	48000 (Hz)	song	280 m	Recording starts with a somewhat prominent Cerulean Warbler in the background, which continues throughout the cut. The cerulean was actually my target, but it was quite distant and the Redstart is much louder. Several seconds of recordist chatter were cut from the recording where there is a slight gap. Part of a mixed flock of warblers in relatively open deciduous woodland just beginning to leaf …	192000 (bps)	mp3	Not specified	Cerulean Warbler (Setophaga cerulea); Ovenbird (Seiurus aurocapilla); American Crow (Corvus brachyrhynchos); Golden-winged Warbler (Vermivora chrysoptera); Wood Thrush (Hylocichla mustelina); Northern Cardinal (Cardinalis cardinalis); Black-capped Chickadee (Poecile atricapillus)	133902	https://www.xeno-canto.org/133902	United States	Jonathon Jongsma	Setophaga ruticilla_American Redstart	-93.202	Not specified	18:14	Jonathon Jongsma	Creative Commons Attribution-ShareAlike 3.0
5	no	amered	2 (stereo)	2013-5-18	decreasing	13	XC134496.wav	level	American Redstart	4月6日	XC134496 American Redstart (Setophaga ruticilla)	[]	yes	Setophaga ruticilla	ZEC Louise, Le Granit, Qu茅bec	45.4596	44100 (Hz)	male, song	460 m	One individual singing from a low perch.	128000 (bps)	mp3	level		134496	https://www.xeno-canto.org/134496	Canada	Martin St-Michel	Setophaga ruticilla_American Redstart	-70.741	0-3(s)	7:09	Martin St-Michel	Creative Commons Attribution-NonCommercial-ShareAlike 3.0
5	no	amered	2 (stereo)	2013-5-18	decreasing	74	XC134499.wav	level	American Redstart	4月6日	XC134499 American Redstart (Setophaga ruticilla)	[]	yes	Setophaga ruticilla	ZEC Louise, Le Granit, Qu茅bec	45.4596	44100 (Hz)	male, song	460 m	One individual singing while foraging with a female nearby.	128000 (bps)	mp3	level		134499	https://www.xeno-canto.org/134499	Canada	Martin St-Michel	Setophaga ruticilla_American Redstart	-70.741	0-3(s)	7:40	Martin St-Michel	Creative Commons Attribution-NonCommercial-ShareAlike 3.0
4	no	amered	2 (stereo)	2013-5-27	both	72	XC135440.wav	level	American Redstart	7月20日	XC135440 American Redstart (Setophaga ruticilla)	[]	no	Setophaga ruticilla	Bashakill, Sullivan, New York	41.5772	44100 (Hz)	song	? m		128000 (bps)	mp3	level		135440	https://www.xeno-canto.org/135440	United States	Daniel Parker	Setophaga ruticilla_American Redstart	-74.4844	0-3(s)	17:30	Daniel Parker	Creative Commons Attribution-NonCommercial-ShareAlike 3.0
4	no	amered	2 (stereo)	2013-5-22	both	32	XC135462.wav	level	American Redstart	4月6日	XC135462 American Redstart (Setophaga ruticilla)	[]	yes	Setophaga ruticilla	Cross Mountain, Norris, Tenessee	36.2878	44100 (Hz)	song	800 m		128000 (bps)	mp3	level		135462	https://www.xeno-canto.org/135462	United States	Mike Nelson	Setophaga ruticilla_American Redstart	-84.2439	0-3(s)	8:00	Mike Nelson	Creative Commons Attribution-NonCommercial-ShareAlike 3.0
4	no	amered	2 (stereo)	2013-5-24	both	18	XC135463.wav	level	American Redstart	4月6日	XC135463 American Redstart (Setophaga ruticilla)	[]	yes	Setophaga ruticilla	North Boundry Trail, Oak Ridge, Tennessee	35.947	44100 (Hz)	song	240 m		128000 (bps)	mp3	level		135463	https://www.xeno-canto.org/135463	United States	Mike Nelson	Setophaga ruticilla_American Redstart	-84.3628	0-3(s)	10:30	Mike Nelson	Creative Commons Attribution-NonCommercial-ShareAlike 3.0
4	yes	amered	2 (stereo)	2013-5-24	level	12	XC135466.wav	level	American Redstart	1月3日	XC135466 American Redstart (Setophaga ruticilla)	[]	yes	Setophaga ruticilla	North Boundry Trail, Oak Ridge, Tennessee	35.947	44100 (Hz)	call	240 m	After playback of XC135463, from a first spring male	128000 (bps)	mp3	level		135466	https://www.xeno-canto.org/135466	United States	Mike Nelson	Setophaga ruticilla_American Redstart	-84.3628	0-3(s)	10:30	Mike Nelson	Creative Commons Attribution-NonCommercial-ShareAlike 3.0
4	yes	amered	2 (stereo)	2013-5-24	both	23	XC135468.wav	level	American Redstart	4月6日	XC135468 American Redstart (Setophaga ruticilla)	[]	yes	Setophaga ruticilla	North Boundry Trail, Oak Ridge, Tennessee	35.947	44100 (Hz)	song	240 m	After playback of XC135463, from a first spring male	128000 (bps)	mp3	level		135468	https://www.xeno-canto.org/135468	United States	Mike Nelson	Setophaga ruticilla_American Redstart	-84.3628	0-3(s)	10:30	Mike Nelson	Creative Commons Attribution-NonCommercial-ShareAlike 3.0
4	no	amered	1 (mono)	2013-5-6	level	64	XC137604.wav	level	American Redstart	4月6日	XC137604 American Redstart (Setophaga ruticilla)	[]	yes	Setophaga ruticilla	Gill, Franklin, Massachusetts	42.6793	48000 (Hz)	female, song	60 m		110260 (bps)	mp3	level		137604	https://www.xeno-canto.org/137604	United States	Ezekiel S. Jakub	Setophaga ruticilla_American Redstart	-72.4745	0-3(s)	12:00	Ezekiel S. Jakub	Creative Commons Attribution-NonCommercial-ShareAlike 3.0
4	no	amered	1 (mono)	2013-6-4	Not specified	11	XC137610.wav	Not specified	American Redstart	Not specified	XC137610 American Redstart (Setophaga ruticilla)	[]	yes	Setophaga ruticilla	Cold Lake, Alberta	54.4657	48000 (Hz)	song	550 m	'Scolding' song. Bird was alternating between this and and the 'seesaw' song in XC137592. https://ebird.org/canada/view/checklist/S14348844	128000 (bps)	mp3	Not specified		137610	https://www.xeno-canto.org/137610	Canada	Randy Dzenkiw	Setophaga ruticilla_American Redstart	-110.1198	0-3(s)	7:53	Randy Dzenkiw	Creative Commons Attribution-NonCommercial-ShareAlike 3.0
4	no	amered	1 (mono)	2013-6-22	Not specified	22	XC139433.wav	Not specified	American Redstart	Not specified	XC139433 American Redstart (Setophaga ruticilla)	[]	no	Setophaga ruticilla	Millbury, Worcester, Massachusetts	42.1752	22050 (Hz)	call	180 m	Was in deep brush next to another Redstart I saw. Looked as if the hidden one was communicating with the visible one.	64000 (bps)	mp3	Not specified		139433	https://www.xeno-canto.org/139433	United States	Kim Allen	Setophaga ruticilla_American Redstart	-71.7854	Not specified	6:30	Kim Allen	Creative Commons Attribution-NonCommercial-ShareAlike 3.0
4	no	amered	2 (stereo)	2013-6-21	decreasing	60	XC139439.wav	decelerating	American Redstart	7月20日	XC139439 American Redstart (Setophaga ruticilla)	[]	no	Setophaga ruticilla	Road to Heldon Pond Trail, Martin Hugh Macguire Hemlocks BCA, Clarence Fahnestock Memorial SP, New York	41.429	44100 (Hz)	song	? m	When comparing this recording (previously identified as Nashville Warbler) to a Myrtle Warbler recording (XC177143), this ID was found to be wrong. See here: <http://www.xeno-canto.org/forum/topic/9036>	128000 (bps)	mp3	level		139439	https://www.xeno-canto.org/139439	United States	Daniel Parker	Setophaga ruticilla_American Redstart	-73.858	0-3(s)	7:40	Daniel Parker	Creative Commons Attribution-NonCommercial-ShareAlike 3.0
4	no	amered	1 (mono)	2013-5-26	Not specified	72	XC139880.wav	Not specified	American Redstart	Not specified	XC139880 American Redstart (Setophaga ruticilla)	[]	yes	Setophaga ruticilla	Sundance, Crook, Wyoming	44.4632	48000 (Hz)	male, song	1800 m		128000 (bps)	mp3	Not specified		139880	https://www.xeno-canto.org/139880	United States	GABRIEL LEITE	Setophaga ruticilla_American Redstart	-104.3921	Not specified	8:30	GABRIEL LEITE	Creative Commons Attribution-NonCommercial-ShareAlike 3.0
5	no	amered	2 (stereo)	2013-6-22	Not specified	238	XC139937.wav	Not specified	American Redstart	Not specified	XC139937 American Redstart (Setophaga ruticilla)	[]	no	Setophaga ruticilla	North Shore, Madeline Island, Ashland, Wisconsin	46.8399	48000 (Hz)	song	200 m	Unseen bird (later determined to be a subadult male) singing from within thick maple growth at edge of cleared cabin yard in birch-dominated woodland. Same individual as XC139938. Light rain.	192000 (bps)	mp3	Not specified		139937	https://www.xeno-canto.org/139937	United States	Jonathon Jongsma	Setophaga ruticilla_American Redstart	-90.6588	Not specified	5:15	Jonathon Jongsma	Creative Commons Attribution-ShareAlike 3.0
5	yes	amered	1 (mono)	2013-6-24	Not specified	95	XC139938.wav	Not specified	American Redstart	Not specified	XC139938 American Redstart (Setophaga ruticilla)	[]	yes	Setophaga ruticilla	North Shore, Madeline Island, Ashland, Wisconsin	46.8399	48000 (Hz)	song	200 m	Subadult male (only a few black feathers replacing immature plumage) singing from within thick maple growth at edge of yard in birch-dominated woodland. Drawn out for visual confirmation by playback of its own song. Same individual as XC139937.	192000 (bps)	mp3	Not specified		139938	https://www.xeno-canto.org/139938	United States	Jonathon Jongsma	Setophaga ruticilla_American Redstart	-90.6588	Not specified	6:22	Jonathon Jongsma	Creative Commons Attribution-ShareAlike 3.0
4.5	no	amered	1 (mono)	2013-7-11	Not specified	138	XC142592.wav	Not specified	American Redstart	Not specified	XC142592 American Redstart (Setophaga ruticilla)	['Bombycilla cedrorum_Cedar Waxwing', 'Cyanocitta cristata_Blue Jay']	yes	Setophaga ruticilla	Summit Peak Scenic Area, Porcupine Mountains SP, Ontonagon, Michigan	46.745	48000 (Hz)	song	460 m	Singing about 10m above me in small wooded area surrounded by marsh. Recorded with Olympus LS-10S and homemade parabolic reflector.	192000 (bps)	mp3	Not specified	Cedar Waxwing (Bombycilla cedrorum); Blue Jay (Cyanocitta cristata)	142592	https://www.xeno-canto.org/142592	United States	Jonathon Jongsma	Setophaga ruticilla_American Redstart	-89.7754	Not specified	7:25	Jonathon Jongsma	Creative Commons Attribution-ShareAlike 3.0
5	no	amered	2 (stereo)	2013-7-18	Not specified	46	XC144666.wav	Not specified	American Redstart	Not specified	XC144666 American Redstart (Setophaga ruticilla)	[]	yes	Setophaga ruticilla	Seal Cove, Maine	44.257	44100 (Hz)	male, song	0 m		128000 (bps)	mp3	Not specified		144666	https://www.xeno-canto.org/144666	United States	Paul Driver	Setophaga ruticilla_American Redstart	-68.389	Not specified	7:50	Paul Driver	Creative Commons Attribution-NonCommercial-ShareAlike 3.0
4	no	amered	1 (mono)	2013-9-25	Not specified	43	XC149269.wav	Not specified	American Redstart	Not specified	XC149269 American Redstart (Setophaga ruticilla)	[]	yes	Setophaga ruticilla	Oak Hammock Trail, Merritt Island NWR, Brevard County, Florida	28.6456	48000 (Hz)	call, female	0 m	feeding in oaks	128000 (bps)	mp3	Not specified		149269	https://www.xeno-canto.org/149269	United States	Paul Marvin	Setophaga ruticilla_American Redstart	-80.7199	Not specified	8:48	Paul Marvin	Creative Commons Attribution-NonCommercial-ShareAlike 3.0
4.5	no	amered	1 (mono)	2014-2-7	Not specified	57	XC167793.wav	Not specified	American Redstart	Not specified	XC167793 American Redstart (Setophaga ruticilla)	['Myiarchus crinitus_Great Crested Flycatcher', 'Dumetella carolinensis_Gray Catbird', 'Strix varia_Barred Owl']	yes	Setophaga ruticilla	Bear Lake trail, Everglades National Park, Florida	25.1741	48000 (Hz)	call, male	0 m	in mangroves	128000 (bps)	mp3	Not specified	Great Crested Flycatcher (Myiarchus crinitus); Grey Catbird (Dumetella carolinensis); Barred Owl (Strix varia)	167793	https://www.xeno-canto.org/167793	United States	Paul Marvin	Setophaga ruticilla_American Redstart	-80.9347	Not specified	9:23	Paul Marvin	Creative Commons Attribution-NonCommercial-ShareAlike 3.0
4		amered	1 (mono)	2007-6-7	level	1	XC17100.wav	level	American Redstart	1月3日	XC17100 American Redstart (Setophaga ruticilla)	[]		Setophaga ruticilla	Michigan, Pinckney SRA	42.42615	44100 (Hz)	Call	285 m		256000 (bps)	mp3	level		17100	https://www.xeno-canto.org/17100	United States	Allen T. Chartier	Setophaga ruticilla_American Redstart	-83.97078	0-3(s)	?	Allen T. Chartier	Creative Commons Attribution-NonCommercial-ShareAlike 3.0
4	no	amered	2 (stereo)	2014-5-3	Not specified	18	XC177037.wav	Not specified	American Redstart	Not specified	XC177037 American Redstart (Setophaga ruticilla)	[]	yes	Setophaga ruticilla	Sharp's Ridge Memorial Park, Knoxville, Tennessee	36.0008	44100 (Hz)	song	400 m	img:https://www.flickr.com/photos/madbirder/13913470927/	128000 (bps)	mp3	Not specified		177037	https://www.xeno-canto.org/177037	United States	Mike Nelson	Setophaga ruticilla_American Redstart	-83.9462	Not specified	8:30	Mike Nelson	Creative Commons Attribution-NonCommercial-ShareAlike 4.0
5	no	amered	2 (stereo)	2014-5-11	Not specified	52	XC178129.wav	Not specified	American Redstart	Not specified	XC178129 American Redstart (Setophaga ruticilla)	[]	no	Setophaga ruticilla	Wild River State Park, Chisago County, Minnesota	45.5344	48000 (Hz)	call	260 m	Two different call types. Recorded with Sony PCM-M10 and parabolic reflector. Light filtering of lower frequencies.	192000 (bps)	mp3	Not specified		178129	https://www.xeno-canto.org/178129	United States	Jonathon Jongsma	Setophaga ruticilla_American Redstart	-92.7442	Not specified	5:39	Jonathon Jongsma	Creative Commons Attribution-ShareAlike 4.0
5	no	amered	2 (stereo)	2014-5-9	Not specified	49	XC178310.wav	Not specified	American Redstart	Not specified	XC178310 American Redstart (Setophaga ruticilla)	[]	yes	Setophaga ruticilla	Paris (near Ravenna), Portage County, Ohio	41.1449	44100 (Hz)	song	300 m	Recorded while bird was in a tree 50 feet away using an Amplified Wildtronics Parabolic Microphone and a Tascam DR-05 recorder. The only processing was a 200Hz low cut filter.	192000 (bps)	mp3	Not specified		178310	https://www.xeno-canto.org/178310	United States	Bruce Rutkoski	Setophaga ruticilla_American Redstart	-81.0854	Not specified	9:30	Bruce Rutkoski	Creative Commons Attribution-NonCommercial-ShareAlike 4.0
5	no	amered	2 (stereo)	2014-5-19	Not specified	54	XC179185.wav	Not specified	American Redstart	Not specified	XC179185 American Redstart (Setophaga ruticilla)	[]	no	Setophaga ruticilla	Chattahoochee National Forest (near Blairsville), Union County, Georgia	34.7892	44100 (Hz)	song	650 m	This recording has been altered through a combination of noise reduction, volume reduction and slight high pass filter to eliminate intrusive human sounds. This was made in forested mountain habitat where the species was common.	128000 (bps)	mp3	Not specified		179185	https://www.xeno-canto.org/179185	United States	Russ Wigh	Setophaga ruticilla_American Redstart	-83.9005	Not specified	8:30	Russ Wigh	Creative Commons Attribution-NonCommercial-ShareAlike 4.0
4.5	no	amered	2 (stereo)	2014-5-19	Not specified	48	XC179188.wav	Not specified	American Redstart	Not specified	XC179188 American Redstart (Setophaga ruticilla)	['Hylocichla mustelina_Wood Thrush', 'Seiurus aurocapilla_Ovenbird', 'Pipilo erythrophthalmus_Eastern Towhee']	yes	Setophaga ruticilla	Chattahoochee National Forest (near Blairsville), Towns County, Georgia	34.8731	44100 (Hz)	song	1400 m	This recording has been altered through a combination of noise reduction, volume reduction and slight high pass filter to eliminate intrusive human sounds. This was made in forested mountain habitat where the species was common.	128000 (bps)	mp3	Not specified	Wood Thrush (Hylocichla mustelina); Ovenbird (Seiurus aurocapilla); Eastern Towhee (Pipilo erythrophthalmus)	179188	https://www.xeno-canto.org/179188	United States	Russ Wigh	Setophaga ruticilla_American Redstart	-83.8106	Not specified	10:00	Russ Wigh	Creative Commons Attribution-NonCommercial-ShareAlike 4.0
5	no	amered	2 (stereo)	2014-5-18	Not specified	34	XC179305.wav	Not specified	American Redstart	Not specified	XC179305 American Redstart (Setophaga ruticilla)	[]	yes	Setophaga ruticilla	George Montgomery Sanctuary, Brome-Missisquoi, Qu茅bec	45.024	44100 (Hz)	male, song	70 m	Habitat: mature broadleaf forest.	128000 (bps)	mp3	Not specified		179305	https://www.xeno-canto.org/179305	Canada	Martin St-Michel	Setophaga ruticilla_American Redstart	-73.075	Not specified	7:39	Martin St-Michel	Creative Commons Attribution-NonCommercial-ShareAlike 4.0
5		amered	2 (stereo)	2014-5-23	Not specified	59	XC179362.wav	Not specified	American Redstart	Not specified	XC179362 American Redstart (Setophaga ruticilla)	[]		Setophaga ruticilla	Trail Wood Sanctuary, Hampton, Windham County, Connecticut	41.8087	44100 (Hz)	song	160 m	Misty morning in hardwood forest. Bird came down from canopy, two males were seen. Dawn chorus of many species in the background. bird-seen:yes	128000 (bps)	mp3	Not specified		179362	https://www.xeno-canto.org/179362	United States	Jorge de Leon Cardozo	Setophaga ruticilla_American Redstart	-72.0647	Not specified	8:00	Jorge de Leon Cardozo	Creative Commons Attribution-NonCommercial-ShareAlike 4.0
5	no	amered	2 (stereo)	2014-5-17	Not specified	35	XC179630.wav	Not specified	American Redstart	Not specified	XC179630 American Redstart (Setophaga ruticilla)	[]	yes	Setophaga ruticilla	Pigeon Hill, Brome-Missisquoi, Qu茅bec	45.0287	44100 (Hz)	male, song	90 m	Habitat: mature broadleaf forest.	128000 (bps)	mp3	Not specified		179630	https://www.xeno-canto.org/179630	Canada	Martin St-Michel	Setophaga ruticilla_American Redstart	-72.9243	Not specified	18:18	Martin St-Michel	Creative Commons Attribution-NonCommercial-ShareAlike 4.0
4.5	no	amered	1 (mono)	2014-5-25	Not specified	108	XC179661.wav	Not specified	American Redstart	Not specified	XC179661 American Redstart (Setophaga ruticilla)	['Branta canadensis_Canada Goose', 'Spinus tristis_American Goldfinch']	yes	Setophaga ruticilla	Murphy-Hanrehan Park Reserve, Dakota, Minnesota	44.707	48000 (Hz)	song	300 m	An immature male redstart, with just a few black feathers replaced on face and throat. Singing from small wooded grove in the middle of prairie. Recorded with parabolic reflector and Sony PCM-M10.	192000 (bps)	mp3	Not specified	Canada Goose (Branta canadensis); American Goldfinch (Spinus tristis)	179661	https://www.xeno-canto.org/179661	United States	Jonathon Jongsma	Setophaga ruticilla_American Redstart	-93.329	Not specified	6:50	Jonathon Jongsma	Creative Commons Attribution-ShareAlike 4.0
5	yes	amered	1 (mono)	2014-6-24	both	13	XC183621.wav	level	American Redstart	7月20日	XC183621 American Redstart (Setophaga ruticilla)	[]	yes	Setophaga ruticilla	Oso Flaco Lake, Nipomo, California	35.0307	48000 (Hz)	song	0 m	Same individual as my other Am Redstart, better, but shorter, recording.	256000 (bps)	mp3	level		183621	https://www.xeno-canto.org/183621	United States	Thomas G. Graves	Setophaga ruticilla_American Redstart	-120.6205	0-3(s)	7:19	Thomas G. Graves	Creative Commons Attribution-NonCommercial-ShareAlike 4.0
4	no	amered	2 (stereo)	2014-6-28	Not specified	122	XC186306.wav	Not specified	American Redstart	Not specified	XC186306 American Redstart (Setophaga ruticilla)	[]	yes	Setophaga ruticilla	Montmagny, Qu茅bec	46.9872	44100 (Hz)	male, song	0 m	One male sitting under the canopy. Habitat: garden, mature deciduous forest.	128000 (bps)	mp3	Not specified		186306	https://www.xeno-canto.org/186306	Canada	Martin St-Michel	Setophaga ruticilla_American Redstart	-70.5887	Not specified	16:02	Martin St-Michel	Creative Commons Attribution-NonCommercial-ShareAlike 4.0
5	no	amered	2 (stereo)	2014-7-7	Not specified	251	XC187608.wav	Not specified	American Redstart	Not specified	XC187608 American Redstart (Setophaga ruticilla)	[]	yes	Setophaga ruticilla	Searsport, ME	44.4584	44100 (Hz)	adult male, song	10 m		128000 (bps)	mp3	Not specified		187608	https://www.xeno-canto.org/187608	United States	Paul Driver	Setophaga ruticilla_American Redstart	-68.9242	Not specified	8:30	Paul Driver	Creative Commons Attribution-NonCommercial-ShareAlike 4.0
4	no	amered	2 (stereo)	2014-7-8	Not specified	142	XC187609.wav	Not specified	American Redstart	Not specified	XC187609 American Redstart (Setophaga ruticilla)	[]	yes	Setophaga ruticilla	Seal Cove, Maine	44.257	44100 (Hz)	adult male, song	0 m		128000 (bps)	mp3	Not specified		187609	https://www.xeno-canto.org/187609	United States	Paul Driver	Setophaga ruticilla_American Redstart	-68.389	Not specified	11:00	Paul Driver	Creative Commons Attribution-NonCommercial-ShareAlike 4.0
5	no	amered	2 (stereo)	2014-6-29	Not specified	34	XC187783.wav	Not specified	American Redstart	Not specified	XC187783 American Redstart (Setophaga ruticilla)	[]	yes	Setophaga ruticilla	Saint-Damase-de-L'Islet, L'Islet, Qu茅bec	47.2069	44100 (Hz)	male, song	300 m	Habitat: mature mixed forest.	128000 (bps)	mp3	Not specified		187783	https://www.xeno-canto.org/187783	Canada	Martin St-Michel	Setophaga ruticilla_American Redstart	-69.9436	Not specified	7:58	Martin St-Michel	Creative Commons Attribution-NonCommercial-ShareAlike 4.0
4.5	no	amered	1 (mono)	2014-6-14	level	77	XC188493.wav	level	American Redstart	4月6日	XC188493 American Redstart (Setophaga ruticilla)	[]	yes	Setophaga ruticilla	Tupper Road 201, Peace River, British Columbia	55.4475	44100 (Hz)	song	900 m	Young male (one-year-old) individual No 2 recorded today; 15 second interval removed at 0:26	128000 (bps)	mp3	increasing	American Yellow Warbler (Setophaga aestiva)	188493	https://www.xeno-canto.org/188493	Canada	Richard E. Webster	Setophaga ruticilla_American Redstart	-120.0079	0-3(s)	8:32	Richard E. Webster	Creative Commons Attribution-NonCommercial-ShareAlike 4.0
4.5	no	amered	1 (mono)	2014-6-14	level	32	XC188494.wav	level	American Redstart	4月6日	XC188494 American Redstart (Setophaga ruticilla)	['Empidonax minimus_Least Flycatcher']	yes	Setophaga ruticilla	Tupper Road 201, Peace River, British Columbia	55.4475	44100 (Hz)	song	900 m	Young male (one-year-old) individual No 1 recorded today;	128000 (bps)	mp3	both	Least Flycatcher (Empidonax minimus)	188494	https://www.xeno-canto.org/188494	Canada	Richard E. Webster	Setophaga ruticilla_American Redstart	-120.0079	0-3(s)	7:56	Richard E. Webster	Creative Commons Attribution-NonCommercial-ShareAlike 4.0
4.5	no	amered	1 (mono)	2014-6-14	level	101	XC188495.wav	level	American Redstart	4月6日	XC188495 American Redstart (Setophaga ruticilla)	['Vireo gilvus_Warbling Vireo', 'Empidonax minimus_Least Flycatcher', 'Setophaga ruticilla_American Redstart', 'Seiurus aurocapilla_Ovenbird', 'Turdus migratorius_American Robin']	yes	Setophaga ruticilla	Tupper Road 201, Peace River, British Columbia	55.4475	44100 (Hz)	song	900 m	Adult male	128000 (bps)	mp3	both	Warbling Vireo (Vireo gilvus); Least Flycatcher (Empidonax minimus); American Yellow Warbler (Setophaga aestiva); American Redstart (Setophaga ruticilla); Ovenbird (Seiurus aurocapilla); American Robin (Turdus migratorius)	188495	https://www.xeno-canto.org/188495	Canada	Richard E. Webster	Setophaga ruticilla_American Redstart	-120.0079	0-3(s)	7:20	Richard E. Webster	Creative Commons Attribution-NonCommercial-ShareAlike 4.0
4.5	no	amered	1 (mono)	2014-6-22	increasing	160	XC193127.wav	level	American Redstart	7月20日	XC193127 American Redstart (Setophaga ruticilla)	['Corvus brachyrhynchos_American Crow', 'Parkesia noveboracensis_Northern Waterthrush', 'Regulus calendula_Ruby-crowned Kinglet', "Catharus ustulatus_Swainson's Thrush", 'Zonotrichia albicollis_White-throated Sparrow']	no	Setophaga ruticilla	Tyhee Lake Provincial Park, near Telkwa, British Columbia	54.7089	44100 (Hz)	song	500 m	Individual No 1 recorded here, 2nd recording of it;	128000 (bps)	mp3	both	American Crow (Corvus brachyrhynchos); Northern Waterthrush (Parkesia noveboracensis); Ruby-crowned Kinglet (Regulus calendula); Swainson's Thrush (Catharus ustulatus); White-throated Sparrow (Zonotrichia albicollis)	193127	https://www.xeno-canto.org/193127	Canada	Richard E. Webster	Setophaga ruticilla_American Redstart	-127.0394	0-3(s)	4:32	Richard E. Webster	Creative Commons Attribution-NonCommercial-ShareAlike 4.0
4.5	no	amered	1 (mono)	2014-6-22	increasing	109	XC193128.wav	level	American Redstart	7月20日	XC193128 American Redstart (Setophaga ruticilla)	['Corvus brachyrhynchos_American Crow', "Catharus ustulatus_Swainson's Thrush", 'Gavia immer_Common Loon', 'Regulus calendula_Ruby-crowned Kinglet', 'Turdus migratorius_American Robin', 'Parkesia noveboracensis_Northern Waterthrush']	no	Setophaga ruticilla	Tyhee Lake Provincial Park, near Telkwa, British Columbia	54.7089	44100 (Hz)	song	500 m	Individual No 2 recorded here	128000 (bps)	mp3	both	American Crow (Corvus brachyrhynchos); Swainson's Thrush (Catharus ustulatus); Common Loon (Gavia immer); Ruby-crowned Kinglet (Regulus calendula); American Robin (Turdus migratorius); Northern Waterthrush (Parkesia noveboracensis)	193128	https://www.xeno-canto.org/193128	Canada	Richard E. Webster	Setophaga ruticilla_American Redstart	-127.0394	0-3(s)	4:41	Richard E. Webster	Creative Commons Attribution-NonCommercial-ShareAlike 4.0
4.5	no	amered	1 (mono)	2014-6-22	increasing	233	XC193130.wav	level	American Redstart	7月20日	XC193130 American Redstart (Setophaga ruticilla)	['Poecile atricapillus_Black-capped Chickadee', 'Parkesia noveboracensis_Northern Waterthrush', 'Regulus calendula_Ruby-crowned Kinglet', 'Corvus brachyrhynchos_American Crow']	no	Setophaga ruticilla	Tyhee Lake Provincial Park, near Telkwa, British Columbia	54.7089	44100 (Hz)	song	500 m	Individual No 3 recorded here; interval shortened by three seconds at 1:28;	128000 (bps)	mp3	both	Black-capped Chickadee (Poecile atricapillus); Northern Waterthrush (Parkesia noveboracensis); Ruby-crowned Kinglet (Regulus calendula); American Crow (Corvus brachyrhynchos)	193130	https://www.xeno-canto.org/193130	Canada	Richard E. Webster	Setophaga ruticilla_American Redstart	-127.0394	0-3(s)	4:58	Richard E. Webster	Creative Commons Attribution-NonCommercial-ShareAlike 4.0
4.5	no	amered	1 (mono)	2014-6-22	decreasing	42	XC193134.wav	accelerating	American Redstart	7月20日	XC193134 American Redstart (Setophaga ruticilla)	['Corvus brachyrhynchos_American Crow', "Catharus ustulatus_Swainson's Thrush"]	yes	Setophaga ruticilla	Tyhee Lake Provincial Park, near Telkwa, British Columbia	54.7089	44100 (Hz)	song	500 m	one-year-old male American Redstart	128000 (bps)	mp3	increasing	American Crow (Corvus brachyrhynchos); Swainson's Thrush (Catharus ustulatus)	193134	https://www.xeno-canto.org/193134	Canada	Richard E. Webster	Setophaga ruticilla_American Redstart	-127.0394	0-3(s)	6:19	Richard E. Webster	Creative Commons Attribution-NonCommercial-ShareAlike 4.0
4.5	no	amered	1 (mono)	2014-6-23	level	194	XC193769.wav	level	American Redstart	4月6日	XC193769 American Redstart (Setophaga ruticilla)	['Turdus migratorius_American Robin', 'Corvus brachyrhynchos_American Crow', 'Corvus corax_Common Raven', 'Melospiza melodia_Song Sparrow', 'Selasphorus rufus_Rufous Hummingbird']	yes	Setophaga ruticilla	Stewart, British Columbia	55.937	44100 (Hz)	song	20 m	song of a one-year-old male	128000 (bps)	mp3	increasing	American Robin (Turdus migratorius); American Crow (Corvus brachyrhynchos); Northern Raven (Corvus corax); Song Sparrow (Melospiza melodia); Rufous Hummingbird (Selasphorus rufus)	193769	https://www.xeno-canto.org/193769	Canada	Richard E. Webster	Setophaga ruticilla_American Redstart	-130.0003	0-3(s)	9:14	Richard E. Webster	Creative Commons Attribution-NonCommercial-ShareAlike 4.0
[truncated: 71,571 more rows]
